# Supplementary material for: Metformin Triggers Apoptosis and Induction of the G0/G1 Switch 2 Gene in Macrophages
Source: Genes (Basel). 2021 Sep 17;12(9):1437. doi: 10.3390/genes12091437 (PMC8468785; doi:10.3390/genes12091437)
Supplement: Supplementary file 1 [file genes-12-01437-s001.zip]

Archive with 1 entries (1 files):
- genes-1364901-supplementary.xlsx
