# Supplementary material for: Metformin Triggers Apoptosis and Induction of the G0/G1 Switch 2 Gene in Macrophages
Source: Genes (Basel). 2021 Sep 17;12(9):1437. doi: 10.3390/genes12091437 (PMC8468785; doi:10.3390/genes12091437)
Supplement: Supplementary file 1 [file genes-12-01437-s001.zip › genes-1364901-supplementary.xlsx]

## Sheet: UP
gene id	gene name	description	locus	HD11-metformin-48h-1_FPKM	HD11-metformin-48h-2_FPKM	HD11-metformin-48h-3_FPKM	HD11-Control-48h-1_FPKM	HD11-Control-48h-2_FPKM	HD11-Control-48h-3_FPKM	Metformin Group	Control Group	log2FC	Pvalue	Qvalue	updown
ENSGALG00000002766	MLKL	mixed lineage kinase domain like [Source:HGNC Symbol;Acc:HGNC:26617]	11:1946273-1950045	47.7721	56.791	55.2899	4.91245	4.21586	3.9982	53.2843	4.3755	3.60619	3.67e-201	5.77e-197	UP
ENSGALG00000000081	-	-	16:205312-210738	34.7158	37.1066	42.0926	3.80839	2.85532	3.42939	37.9717	3.36437	3.49652	1.09e-176	8.58e-173	UP
ENSGALG00000007677	THNSL1	threonine synthase like 1 [Source:HGNC Symbol;Acc:HGNC:26160]	2:16726645-16729910	26.489	27.7612	29.5298	7.28411	7.73237	7.17657	27.9267	7.39768	1.9165	1.3e-120	3.4e-117	UP
ENSGALG00000023933	G0S2	G0/G1 switch 2 [Source:HGNC Symbol;Acc:HGNC:30229]	26:3140221-3141106	220.547	239.966	277.13	44.179	29.753	37.1858	245.881	37.0393	2.73083	4.85e-111	7.62e-108	UP
ENSGALG00000034987	GGCL1	C-C motif chemokine ligand 26 [Source:HGNC Symbol;Acc:HGNC:10625]	19:370698-371713	191.698	214.835	213.415	21.4453	31.4914	18.2594	206.65	23.732	3.12228	6.22e-111	8.89e-108	UP
ENSGALG00000000225	-	-	26:905583-910800	45.5897	47.6599	43.8297	14.7925	14.0063	15.0585	45.6931	14.6191	1.64412	1.14e-103	1.28e-100	UP
ENSGALG00000000209	PRNP	Major prion protein homolog [Source:UniProtKB/Swiss-Prot;Acc:P27177]	22:439955-444495	24.8845	25.7126	25.3253	8.43324	7.3709	8.03234	25.3074	7.94549	1.67135	4.34e-101	4.55e-98	UP
ENSGALG00000029940	il-1beta	-	22:4616890-4618940	80.1916	71.5467	91.1203	12.4725	9.9411	7.38334	80.9528	9.9323	3.02688	2.49e-98	2.3e-95	UP
ENSGALG00000027051	-	-	19:4787699-4789411	123.549	140.765	131.587	38.5565	43.0757	37.3257	131.967	39.6526	1.73469	4.81e-91	3.98e-88	UP
ENSGALG00000020316	IL13RA2	interleukin 13 receptor subunit alpha 2 [Source:HGNC Symbol;Acc:HGNC:5975]	4:2848848-2864846	62.1858	65.9115	74.8517	19.7656	15.4254	17.7196	67.6497	17.6369	1.93949	5.44e-85	3.89e-82	UP
ENSGALG00000012796	KIAA1549	KIAA1549 [Source:HGNC Symbol;Acc:HGNC:22219]	1:56292882-56362827	97.7195	95.1876	90.1627	38.3909	36.5956	36.6413	94.3566	37.2093	1.34246	4.11e-81	2.69e-78	UP
ENSGALG00000002234	UNC13D	unc-13 homolog D [Source:HGNC Symbol;Acc:HGNC:23147]	18:4707608-4717561	102.195	108.006	112.345	45.0264	43.9732	41.0556	107.515	43.3517	1.31038	7.48e-71	3.92e-68	UP
ENSGALG00000027716	-	-	5:12488069-12489867	146.357	166.451	177.22	53.668	53.978	48.5417	163.342	52.0626	1.64958	2.44e-70	1.24e-67	UP
ENSGALG00000030380	-	-	AADN04000612.1:98789-99811	29.9644	32.0872	34.7587	7.22996	6.34345	5.06698	32.2701	6.21346	2.37673	4.14e-69	2.03e-66	UP
ENSGALG00000002412	GBA2	glucosylceramidase beta 2 [Source:HGNC Symbol;Acc:HGNC:18986]	Z:9126131-9136737	20.9316	21.9077	22.4013	8.96661	8.29891	8.71842	21.7469	8.66131	1.32815	2.85e-67	1.21e-64	UP
ENSGALG00000005135	SERPINE2	serpin family E member 2 [Source:HGNC Symbol;Acc:HGNC:8951]	9:8320170-8343285	67.2215	67.0491	67.7597	28.6849	28.8642	25.8643	67.3434	27.8045	1.27622	8.21e-66	3.23e-63	UP
ENSGALG00000014182	ADORA2B	Adenosine receptor A2b [Source:UniProtKB/Swiss-Prot;Acc:O13076]	19:6439745-6447982	123.076	138.102	119.238	50.0682	48.8792	49.0207	126.805	49.3227	1.36229	2.43e-65	9.32e-63	UP
ENSGALG00000011805	-	-	4:52117096-52123995	216.722	229.521	216.164	100.995	98.8382	96.0548	220.803	98.6293	1.16267	6.19e-63	1.99e-60	UP
ENSGALG00000006565	-	-	15:8423023-8433268	13.7963	14.3152	12.8898	3.5547	3.57925	3.53375	13.6671	3.5559	1.94242	7.51e-63	2.36e-60	UP
ENSGALG00000005653	NFKB2	nuclear factor kappa B subunit 2 [Source:HGNC Symbol;Acc:HGNC:7795]	6:16936051-16944525	27.7666	29.8109	29.0715	12.7003	11.5994	12.387	28.883	12.2289	1.23993	2.88e-60	8.55e-58	UP
ENSGALG00000010798	DHCR24	24-dehydrocholesterol reductase [Source:RefSeq peptide;Acc:NP_001026459]	8:25334710-25342916	13.8247	13.4947	14.3557	4.99567	4.93583	4.60309	13.8917	4.84486	1.5197	3.65e-59	1.03e-56	UP
ENSGALG00000004449	-	-	14:3928052-3937393	30.3979	37.4886	48.9869	6.66078	5.97018	5.09393	38.9578	5.9083	2.7211	4.88e-59	1.3e-56	UP
ENSGALG00000023780	-	-	26:4755757-4761750	24.3531	24.6435	25.0683	6.74375	8.23003	8.19312	24.6883	7.7223	1.67672	2.07e-57	5.17e-55	UP
ENSGALG00000043064	-	-	17:992193-995196	412.493	395.436	329.31	101.666	131.189	108.724	379.08	113.86	1.73525	2.16e-57	5.3e-55	UP
ENSGALG00000003362	ACSS2	acyl-CoA synthetase short-chain family member 2 [Source:HGNC Symbol;Acc:HGNC:15814]	20:2766641-2796869	73.8246	79.5414	72.0545	32.0817	31.878	33.8682	75.1402	32.6093	1.2043	5.23e-57	1.21e-54	UP
ENSGALG00000044385	-	-	4:2532437-2545180	7.05233	7.90976	8.72719	1.47832	1.2499	0.817681	7.89643	1.18197	2.74001	8.57e-57	1.95e-54	UP
ENSGALG00000016518	PHKA2	phosphorylase kinase regulatory subunit alpha 2 [Source:HGNC Symbol;Acc:HGNC:8926]	1:120418832-120455800	12.3982	13.1676	15.1455	4.05583	3.77491	4.18038	13.5704	4.00371	1.76106	4.07e-56	9.02e-54	UP
ENSGALG00000037271	-	-	AADN04015062.1:38-4694	8.84236	9.38464	9.5413	2.71493	2.87018	2.30162	9.2561	2.62891	1.81594	3.51e-55	7.37e-53	UP
ENSGALG00000004106	DHCR7	7-dehydrocholesterol reductase [Source:HGNC Symbol;Acc:HGNC:2860]	5:1630027-1636724	60.6408	59.5334	65.6064	24.4056	24.4663	28.154	61.9269	25.6753	1.27018	1.01e-54	1.97e-52	UP
ENSGALG00000034742	LIMA1	LIM domain and actin binding 1 [Source:HGNC Symbol;Acc:HGNC:24636]	33:251961-271518	29.6787	29.2653	30.5416	10.5729	11.7869	12.7857	29.8286	11.7151	1.34832	9.87e-54	1.78e-51	UP
ENSGALG00000038433	SPON2	spondin 2 [Source:HGNC Symbol;Acc:HGNC:11253]	4:85477008-85483148	46.5689	59.1153	67.5746	13.8424	15.5797	11.5257	57.7529	13.6493	2.08107	7.12e-53	1.25e-50	UP
ENSGALG00000027874	CHAC1	ChaC glutathione specific gamma-glutamylcyclotransferase 1 [Source:HGNC Symbol;Acc:HGNC:28680]	5:24438649-24440766	43.351	44.8031	51.7066	19.0526	17.3254	17.3422	46.6203	17.9067	1.38045	8.16e-53	1.4e-50	UP
ENSGALG00000037998	GLTP	glycolipid transfer protein [Source:HGNC Symbol;Acc:HGNC:24867]	15:6901278-6903425	34.8668	40.536	37.5714	12.4249	12.5392	12.4348	37.6581	12.4663	1.59493	9.14e-52	1.5e-49	UP
ENSGALG00000033497	FOXP4	forkhead box P4 [Source:HGNC Symbol;Acc:HGNC:20842]	26:4844452-4882773	15.5006	15.4349	13.8249	4.5005	4.26996	5.24951	14.9201	4.67332	1.67474	2.23e-50	3.38e-48	UP
ENSGALG00000006080	GPC4	glypican 4 [Source:HGNC Symbol;Acc:HGNC:4452]	4:3791474-3853513	20.6411	21.4616	20.5519	6.92768	8.19462	8.989	20.8849	8.0371	1.37771	1.53e-49	2.27e-47	UP
ENSGALG00000023909	-	-	17:2380344-2390598	26.561	31.7898	32.9456	9.3533	7.29728	8.9648	30.4322	8.53846	1.83355	1.4e-48	1.94e-46	UP
ENSGALG00000008881	-	-	17:1861276-1913128	4.46936	4.43231	4.22137	1.10732	1.49622	1.19293	4.37435	1.26549	1.78937	7.45e-48	1e-45	UP
ENSGALG00000043734	LIPG	lipase G, endothelial type [Source:HGNC Symbol;Acc:HGNC:6623]	Z:1062374-1068322	47.514	46.8473	49.6368	21.5256	20.3346	20.6514	47.9994	20.8372	1.20385	1.04e-45	1.26e-43	UP
ENSGALG00000044309	-	-	AADN04004233.1:6374-15412	48.7275	71.7398	66.8463	18.5663	18.8078	15.1383	62.4379	17.5041	1.83473	1.84e-45	2.21e-43	UP
ENSGALG00000013033	-	-	2:78594026-78601524	265.061	249.39	237.571	120.925	110.677	107.225	250.674	112.942	1.15023	2.07e-45	2.45e-43	UP
ENSGALG00000010259	COL28A1	collagen type XXVIII alpha 1 chain [Source:HGNC Symbol;Acc:HGNC:22442]	2:24735576-24796883	33.0154	36.1737	42.0229	11.7751	14.7336	11.3578	37.0707	12.6222	1.55432	3.57e-45	4.13e-43	UP
ENSGALG00000010013	EDNRA	endothelin receptor type A [Source:HGNC Symbol;Acc:HGNC:3179]	4:32158004-32187519	20.6808	20.4202	19.6091	9.26416	9.99035	9.21811	20.2367	9.49087	1.09236	1.59e-44	1.81e-42	UP
ENSGALG00000036175	CAPG	capping actin protein, gelsolin like [Source:HGNC Symbol;Acc:HGNC:1474]	AADN04001118.1:2180-6203	39.9445	51.416	48.231	17.7306	18.0953	18.2889	46.5305	18.0383	1.36712	2.43e-44	2.73e-42	UP
ENSGALG00000014997	PLA1A	phospholipase A1 member A [Source:HGNC Symbol;Acc:HGNC:17661]	1:80169358-80186176	39.083	39.4347	39.957	14.0153	16.9373	17.0413	39.4916	15.998	1.30366	8.02e-43	8.36e-41	UP
ENSGALG00000031424	SDC2	syndecan 2 [Source:HGNC Symbol;Acc:HGNC:10659]	2:127477270-127534478	34.2946	36.7396	40.305	15.7333	17.2134	14.7665	37.1131	15.9044	1.2225	1.14e-42	1.18e-40	UP
ENSGALG00000011016	PGM1	phosphoglucomutase 1 [Source:HGNC Symbol;Acc:HGNC:8905]	8:27960953-27987648	16.6721	18.8752	17.8553	8.27941	7.90942	7.43249	17.8009	7.87378	1.17682	1.16e-42	1.19e-40	UP
ENSGALG00000046326	IL1R2	interleukin 1 receptor type 2 [Source:HGNC Symbol;Acc:HGNC:5994]	1:133825648-133835138	192.655	218.751	212.916	101.797	85.7084	93.6468	208.108	93.7175	1.15094	4.46e-42	4.41e-40	UP
ENSGALG00000032894	-	-	AADN04013137.1:3521-5233	47.6606	58.7136	58.5294	15.3459	17.014	11.434	54.9678	14.5979	1.91282	1.52e-41	1.47e-39	UP
ENSGALG00000023622	-	Avidin [Source:UniProtKB/Swiss-Prot;Acc:P02701]	Z:9164721-9165903	2037.03	2353.8	2314.54	829.784	937.559	674.452	2235.12	813.932	1.45737	4.31e-41	3.99e-39	UP
ENSGALG00000029766	ITGB5	integrin beta-5 precursor [Source:RefSeq peptide;Acc:NP_989814]	7:28023106-28064027	88.4137	97.9533	91.1354	42.254	39.7161	47.4454	92.5008	43.1385	1.10049	1.47e-40	1.35e-38	UP
ENSGALG00000034478	GGCL1	-	19:389572-391141	183.484	221.873	257.654	77.2583	73.4281	58.4298	221.003	69.7054	1.66473	2.25e-40	2.02e-38	UP
ENSGALG00000026677	F10	Coagulation factor X Factor X light chain Factor X heavy chain Activated factor Xa heavy chain [Source:UniProtKB/Swiss-Prot;Acc:P25155]	1:137579845-137592401	7.40165	8.46639	6.0376	1.29294	1.32577	0.93862	7.30188	1.18578	2.62244	2.84e-40	2.54e-38	UP
ENSGALG00000043027	HEPHL1	hephaestin like 1 [Source:HGNC Symbol;Acc:HGNC:30477]	1:185755776-185785195	3.92832	5.18399	4.69348	0.915524	0.894065	0.901993	4.60193	0.903861	2.34807	3.05e-40	2.71e-38	UP
ENSGALG00000016919	IRG1	Gallus gallus immunoresponsive 1 homolog (mouse) (IRG1), mRNA. [Source:RefSeq mRNA;Acc:NM_001030821]	1:154478654-154500025	106.133	86.8966	111.321	41.1268	30.4738	34.6312	101.45	35.4106	1.51852	6.59e-39	5.63e-37	UP
ENSGALG00000038096	NOS2	nitric oxide synthase 2 [Source:HGNC Symbol;Acc:HGNC:7873]	19:9218216-9237392	82.116	81.5399	116.727	31.0799	32.6769	32.0185	93.4608	31.9251	1.54967	1.2e-38	1e-36	UP
ENSGALG00000006229	-	-	25:1267434-1272776	11.6058	14.0747	12.0896	4.25041	3.86305	4.25109	12.59	4.12152	1.61103	5.85e-38	4.77e-36	UP
ENSGALG00000045671	-	-	14:13872559-13884307	8.65651	10.4275	9.82907	3.45491	3.19578	3.16587	9.63769	3.27219	1.55843	6.68e-38	5.42e-36	UP
ENSGALG00000035182	CMKLR1	chemerin chemokine-like receptor 1 [Source:HGNC Symbol;Acc:HGNC:2121]	15:6537157-6542732	24.6104	32.2326	25.6939	10.0553	8.67459	9.90687	27.5123	9.5456	1.52717	1.25e-37	9.93e-36	UP
ENSGALG00000016886	FARP1	FERM, ARH/RhoGEF and pleckstrin domain protein 1 [Source:HGNC Symbol;Acc:HGNC:3591]	1:144902425-145084130	9.798	10.8147	10.8991	4.51304	4.67298	3.79252	10.5039	4.32618	1.27976	4.04e-37	3.16e-35	UP
ENSGALG00000044739	-	-	1:195550881-195552596	44.4927	49.4123	42.5489	19.5512	20.3665	22.3271	45.4846	20.7483	1.13239	5.26e-37	4.1e-35	UP
ENSGALG00000017394	INSIG1	Insulin-induced gene 1 protein [Source:UniProtKB/Swiss-Prot;Acc:Q5ZMT9]	2:7860096-7868705	215.828	231.457	255.784	114.781	103.894	119.534	234.356	112.736	1.05575	6.46e-37	4.98e-35	UP
ENSGALG00000031275	TUBB6	Tubulin beta-5 chain [Source:UniProtKB/Swiss-Prot;Acc:P09653]	2:97461401-97469405	10.8153	11.5682	12.2035	4.52438	4.19949	4.94348	11.529	4.55578	1.3395	1.82e-36	1.36e-34	UP
ENSGALG00000010372	ANGEL1	angel homolog 1 [Source:HGNC Symbol;Acc:HGNC:19961]	5:38928040-38938522	16.2082	18.5469	19.1416	7.58841	8.48415	7.88172	17.9656	7.98476	1.16992	7.62e-35	5.21e-33	UP
ENSGALG00000007226	OSTN	osteocrin [Source:HGNC Symbol;Acc:HGNC:29961]	9:13761297-13772476	106.765	114.1	112.889	50.2715	55.8673	55.3399	111.252	53.8262	1.04744	7.94e-35	5.39e-33	UP
ENSGALG00000013993	-	-	3:56992998-57019930	3.91838	3.85309	4.79997	0.8749	0.781008	1.31832	4.19048	0.99141	2.07956	7.94e-35	5.39e-33	UP
ENSGALG00000033591	-	-	13:3466335-3475168	3.46894	3.4478	4.34219	0.425638	0.716997	0.539178	3.75297	0.560605	2.74298	3.18e-34	2.07e-32	UP
ENSGALG00000012404	ERO1A	endoplasmic reticulum oxidoreductase 1 alpha [Source:HGNC Symbol;Acc:HGNC:13280]	5:58334058-58351623	132.965	123.177	127.612	60.3163	56.7227	69.4002	127.918	62.1464	1.04147	4.39e-34	2.83e-32	UP
ENSGALG00000026525	EBP	CCAAT/enhancer binding protein alpha [Source:HGNC Symbol;Acc:HGNC:1833]	11:10433513-10434487	106.828	104.875	96.8864	49.9729	48.8358	54.7827	102.863	51.1972	1.00659	1.6e-33	1e-31	UP
ENSGALG00000040136	PSTPIP2	proline-serine-threonine phosphatase interacting protein 2 [Source:HGNC Symbol;Acc:HGNC:9581]	Z:2160926-2175063	45.3066	51.4571	47.0382	20.4092	21.4718	22.2756	47.934	21.3855	1.16441	3.84e-33	2.34e-31	UP
ENSGALG00000002982	SLC2A6	solute carrier family 2 member 6 [Source:HGNC Symbol;Acc:HGNC:11011]	17:7412383-7416017	50.4934	50.4369	55.9159	25.6653	24.4297	27.9326	52.2821	26.0092	1.00729	1.07e-32	6.41e-31	UP
ENSGALG00000012454	CYTH4	cytohesin 4 [Source:HGNC Symbol;Acc:HGNC:9505]	1:51420095-51439366	15.0465	16.3323	15.5608	6.21092	3.83354	4.72311	15.6465	4.92252	1.66837	7.71e-32	4.42e-30	UP
ENSGALG00000001343	LAMB3	laminin subunit beta 3 [Source:HGNC Symbol;Acc:HGNC:6490]	26:3114635-3124587	3.22866	3.57829	4.14763	0.805558	0.512702	0.574726	3.65153	0.630995	2.5328	8.24e-32	4.66e-30	UP
ENSGALG00000010628	ACSL1	acyl-CoA synthetase long-chain family member 1 [Source:HGNC Symbol;Acc:HGNC:3569]	4:39713691-39752253	65.1908	72.2328	91.781	31.4125	31.1447	33.3873	76.4015	31.9815	1.25636	1.12e-31	6.27e-30	UP
ENSGALG00000039377	-	-	AADN04000662.1:84879-89430	25.2886	28.0857	24.4443	13.4473	13.34	11.6681	25.9395	12.8184	1.01693	2.27e-31	1.25e-29	UP
ENSGALG00000013625	IPCEF1	interaction protein for cytohesin exchange factors 1 [Source:HGNC Symbol;Acc:HGNC:21204]	3:50228502-50262908	50.1885	49.1201	47.6891	20.9313	23.7929	25.7484	48.9993	23.4909	1.06066	4.05e-31	2.21e-29	UP
ENSGALG00000016843	COL4A2	collagen type IV alpha 2 chain [Source:HGNC Symbol;Acc:HGNC:2203]	1:138904303-139053712	14.0132	13.1603	12.3797	6.28736	5.73851	6.97055	13.1844	6.33214	1.05807	7.88e-30	4.05e-28	UP
ENSGALG00000014872	FGF10	fibroblast growth factor 10 [Source:HGNC Symbol;Acc:HGNC:3666]	Z:13974782-14032655	7.96815	8.66948	9.91058	2.08903	1.07105	1.18746	8.8494	1.44918	2.61034	2.49e-29	1.25e-27	UP
ENSGALG00000041834	AEBP1	AE binding protein 1 [Source:HGNC Symbol;Acc:HGNC:303]	22:4713252-4725845	5.42643	6.88536	7.52929	2.13564	2.55659	2.45648	6.61369	2.3829	1.47273	2.67e-29	1.34e-27	UP
ENSGALG00000035194	ARHGAP25	rho GTPase-activating protein 25 [Source:RefSeq peptide;Acc:NP_001026054]	22:300019-316574	10.3338	10.9891	10.3389	4.85507	3.41143	4.07827	10.5539	4.11492	1.35884	5.75e-29	2.77e-27	UP
ENSGALG00000030746	-	-	AADN04003412.1:7116-16379	10.7973	13.9177	13.5388	5.22257	5.31144	5.04046	12.7513	5.19149	1.29642	1.09e-28	5.17e-27	UP
ENSGALG00000002383	-	-	Z:9066089-9069222	42.1022	47.0148	50.9445	24.5504	19.8048	21.0164	46.6872	21.7905	1.09932	1.88e-28	8.74e-27	UP
ENSGALG00000038943	RASSF5	-	26:2496281-2506102	8.20723	8.80815	8.3041	3.10028	1.93407	3.07587	8.43983	2.70341	1.64243	3.02e-28	1.4e-26	UP
ENSGALG00000007967	FDXACB1	ferredoxin-fold anticodon binding domain containing 1 [Source:HGNC Symbol;Acc:HGNC:25110]	24:6220268-6224769	24.3246	25.9758	26.0268	12.7912	9.18115	11.2021	25.4424	11.0581	1.20213	3.95e-28	1.82e-26	UP
ENSGALG00000033635	PTGS2	Prostaglandin G/H synthase 2 [Source:UniProtKB/Swiss-Prot;Acc:P27607]	8:9902170-9910762	8.66345	8.20645	8.89801	4.23609	4.50922	3.69622	8.5893	4.14718	1.05041	5.06e-28	2.31e-26	UP
ENSGALG00000008794	RPP38	ribonuclease P/MRP subunit p38 [Source:HGNC Symbol;Acc:HGNC:30329]	2:20644764-20647536	17.0951	22.3324	21.4491	7.18256	7.60052	6.34052	20.2922	7.0412	1.52703	1.52e-27	6.75e-26	UP
ENSGALG00000027876	-	-	1:27601853-27750489	42.2552	46.9338	51.1899	15.1298	20.1927	14.5515	46.793	16.6247	1.49296	7.82e-27	3.37e-25	UP
ENSGALG00000006738	CDK5RAP1	CDK5 regulatory subunit associated protein 1 [Source:HGNC Symbol;Acc:HGNC:15880]	20:10535101-10540894	22.3402	26.9302	29.0539	9.94331	10.7409	11.211	26.1081	10.6317	1.29612	4.4e-26	1.8e-24	UP
ENSGALG00000000379	-	-	27:2474195-2491225	6.8914	9.37387	9.02098	2.73503	2.91753	1.91232	8.42875	2.52162	1.74097	1.01e-25	4.04e-24	UP
ENSGALG00000017208	AMOTL1	angiomotin like 1 [Source:HGNC Symbol;Acc:HGNC:17811]	1:185571024-185628252	9.06294	8.82658	9.10886	4.03853	4.53249	3.64238	8.99946	4.07113	1.14441	1.41e-25	5.58e-24	UP
ENSGALG00000001615	-	-	10:2574728-2587477	4.99901	5.42556	5.14308	1.43909	1.2744	2.0838	5.18921	1.59909	1.69826	2.07e-25	8.22e-24	UP
ENSGALG00000003691	RNF145	ring finger protein 145 [Source:HGNC Symbol;Acc:HGNC:20853]	13:10630368-10673899	3.7801	4.99137	4.64609	1.89215	1.87683	1.55985	4.47252	1.77627	1.33223	2.33e-25	9.17e-24	UP
ENSGALG00000013086	IKZF1	IKAROS family zinc finger 1 [Source:HGNC Symbol;Acc:HGNC:13176]	2:80928032-80986405	2.09535	2.23806	2.66371	0.542056	0.463176	0.445039	2.33237	0.483424	2.27044	2.91e-25	1.14e-23	UP
ENSGALG00000007490	DDX54	DEAD-box helicase 54 [Source:HGNC Symbol;Acc:HGNC:20084]	15:9949491-9954653	24.0217	25.1658	22.6539	9.59871	11.411	12.9147	23.9471	11.3081	1.08249	6.1e-25	2.35e-23	UP
ENSGALG00000026098	IL8	Interleukin-8 [Source:UniProtKB/Swiss-Prot;Acc:P08317]	4:51283110-51286274	50.19	43.22	56.5845	15.1725	13.5715	7.2516	49.9982	11.9985	2.05902	6.78e-25	2.6e-23	UP
ENSGALG00000012018	UGT8	2-hydroxyacylsphingosine 1-beta-galactosyltransferase precursor [Source:RefSeq peptide;Acc:NP_989535]	4:56620972-56646024	2.32553	2.74826	2.78606	0.36785	0.673543	0.543633	2.61995	0.528342	2.31	9.28e-25	3.51e-23	UP
ENSGALG00000029632	CHST13	carbohydrate sulfotransferase 13 [Source:HGNC Symbol;Acc:HGNC:21755]	12:10472792-10492466	99.5104	96.672	91.534	55.3798	43.793	43.9141	95.9055	47.6957	1.00776	1.74e-24	6.44e-23	UP
ENSGALG00000012890	DGKI	diacylglycerol kinase iota [Source:HGNC Symbol;Acc:HGNC:2855]	1:57491613-57698081	2.06893	2.51002	2.96522	0.582055	0.34815	0.453994	2.51472	0.4614	2.44631	3.57e-24	1.29e-22	UP
ENSGALG00000006421	SLC16A12	solute carrier family 16 member 12 [Source:HGNC Symbol;Acc:HGNC:23094]	6:19364025-19372255	12.6593	14.683	14.2595	5.43893	5.20165	5.87389	13.8672	5.50483	1.33291	3.63e-24	1.31e-22	UP
ENSGALG00000016676	MCM3	minichromosome maintenance complex component 3 [Source:HGNC Symbol;Acc:HGNC:6945]	3:108001150-108010607	12.4246	13.6178	14.5948	5.46723	5.6979	7.02011	13.5457	6.06175	1.16003	4.41e-24	1.59e-22	UP
ENSGALG00000004128	CYSLTR1	cysteinyl leukotriene receptor 1 [Source:HGNC Symbol;Acc:HGNC:17451]	4:1361144-1372692	5.4715	5.78071	6.19732	1.37224	1.52944	0.822945	5.81651	1.24154	2.22802	5.67e-24	2.02e-22	UP
ENSGALG00000015182	-	-	1:83391805-83397209	6.35074	6.60876	7.20493	2.204	1.87528	1.80185	6.72148	1.96038	1.77765	6.2e-24	2.2e-22	UP
ENSGALG00000003939	-	-	28:4398876-4401204	10.9984	10.7249	11.1596	4.70676	4.57445	4.79859	10.961	4.69327	1.22371	1.21e-23	4.19e-22	UP
ENSGALG00000017333	LCMT2	leucine carboxyl methyltransferase 2 [Source:HGNC Symbol;Acc:HGNC:17558]	1:194262382-194288323	12.7073	13.7854	13.7849	6.39761	6.3348	7.14178	13.4259	6.62473	1.01908	3.99e-23	1.36e-21	UP
ENSGALG00000011476	2020-09-11	septin 11 [Source:HGNC Symbol;Acc:HGNC:25589]	4:49987231-50032070	9.25014	10.0257	9.82656	4.81653	4.81594	4.53294	9.70079	4.72181	1.03876	4.03e-23	1.37e-21	UP
ENSGALG00000009848	LPGAT1	lysophosphatidylglycerol acyltransferase 1 [Source:HGNC Symbol;Acc:HGNC:28985]	3:22114003-22169314	8.01948	7.87403	8.29228	3.64754	3.90821	4.13877	8.06193	3.89817	1.04833	6.8e-23	2.28e-21	UP
ENSGALG00000045205	-	-	8:8542142-8543857	15.4469	16.2914	16.1061	7.37612	6.60656	8.01146	15.9481	7.33138	1.12123	7.28e-23	2.43e-21	UP
ENSGALG00000005522	DYNLL2	dynein light chain LC8-type 2 [Source:HGNC Symbol;Acc:HGNC:24596]	19:8712740-8719340	12.2989	12.8162	15.0598	5.8736	5.98617	4.9802	13.3916	5.61332	1.25441	8.07e-23	2.68e-21	UP
ENSGALG00000021355	-	-	Z:9016408-9024018	4.86882	6.60698	6.59871	1.95678	1.17044	1.15673	6.02484	1.42799	2.07694	1.36e-22	4.44e-21	UP
ENSGALG00000016992	HTR2A	5-hydroxytryptamine receptor 2A [Source:HGNC Symbol;Acc:HGNC:5293]	1:168336764-168361837	3.81385	3.93782	4.5685	1.09281	0.814968	0.440451	4.10672	0.782744	2.39138	9.57e-22	2.97e-20	UP
ENSGALG00000041900	DLG3	discs large MAGUK scaffold protein 3 [Source:HGNC Symbol;Acc:HGNC:2902]	4:2489721-2530898	7.15495	6.26404	6.92532	2.90652	2.34619	2.07154	6.78143	2.44142	1.47387	1.11e-21	3.42e-20	UP
ENSGALG00000014862	-	-	Z:13655405-13665325	19.5047	19.8521	20.7561	9.21985	8.92023	11.2448	20.0376	9.79495	1.0326	2.94e-21	8.71e-20	UP
ENSGALG00000011206	KITLG	Kit ligand Processed kit ligand [Source:UniProtKB/Swiss-Prot;Acc:Q09108]	1:42981399-43032887	3.46097	4.00223	4.07358	0.908748	0.798733	1.06588	3.84559	0.924454	2.05653	4.48e-21	1.31e-19	UP
ENSGALG00000012200	GCH1	GTP cyclohydrolase 1 [Source:HGNC Symbol;Acc:HGNC:4193]	5:56470545-56487623	15.871	17.2726	18.4734	8.35798	8.341	8.36668	17.2057	8.35522	1.04214	4.78e-21	1.39e-19	UP
ENSGALG00000038768	FAM20C	FAM20C, golgi associated secretory pathway kinase [Source:HGNC Symbol;Acc:HGNC:22140]	14:1727505-1778937	12.7972	12.7835	12.721	5.41507	5.05228	6.24832	12.7672	5.57189	1.19621	8.87e-21	2.52e-19	UP
ENSGALG00000001876	-	-	19:4142037-4148992	5.46295	5.47656	5.22081	1.6084	1.55761	2.31828	5.38677	1.82809	1.55908	1.35e-20	3.81e-19	UP
ENSGALG00000006958	COL27A1	collagen type XXVII alpha 1 chain [Source:HGNC Symbol;Acc:HGNC:22986]	17:5198844-5319657	5.01845	5.25377	5.5001	2.57445	2.40442	2.60106	5.25744	2.52664	1.05714	2.59e-20	7.16e-19	UP
ENSGALG00000026210	POMK	protein-O-mannose kinase [Source:HGNC Symbol;Acc:HGNC:26267]	4:34420155-34424198	4.92361	5.56323	6.12694	1.85126	2.50121	1.78101	5.53793	2.0445	1.4376	3.36e-20	9.22e-19	UP
ENSGALG00000015376	IDUA	iduronidase, alpha-L- [Source:HGNC Symbol;Acc:HGNC:5391]	Z:53534358-53581435	4.83964	5.54643	5.02873	2.4174	2.4148	2.55074	5.13827	2.46098	1.06205	7.23e-20	1.94e-18	UP
ENSGALG00000002012	-	-	6:2582108-2586354	1.32331	1.4422	1.67837	0.172368	0.212069	0.135832	1.4813	0.173423	3.09449	7.8e-20	2.09e-18	UP
ENSGALG00000022733	ARL11	ADP ribosylation factor like GTPase 11 [Source:HGNC Symbol;Acc:HGNC:24046]	1:169272625-169273914	6.47501	7.05078	7.97011	3.08583	1.97334	2.22299	7.1653	2.42738	1.56163	8.24e-20	2.21e-18	UP
ENSGALG00000033365	ALDH6	aldehyde dehydrogenase 1 family member A3 [Source:HGNC Symbol;Acc:HGNC:409]	10:17449825-17484802	17.1748	18.1723	18.5452	9.06871	10.0428	6.82621	17.9641	8.64592	1.05502	1.14e-19	3.01e-18	UP
ENSGALG00000008701	XDH	xanthine dehydrogenase [Source:HGNC Symbol;Acc:HGNC:12805]	3:4482183-4522989	8.91318	8.50392	8.47147	4.23218	4.71933	3.50949	8.62952	4.15367	1.0549	1.83e-19	4.75e-18	UP
ENSGALG00000036798	COL4A1	collagen type IV alpha 1 chain [Source:HGNC Symbol;Acc:HGNC:2202]	1:138793510-138903918	13.9509	13.4199	11.0494	5.61196	5.41664	7.23305	12.8067	6.08722	1.07305	2.43e-19	6.22e-18	UP
ENSGALG00000043103	PREP2	PBX/knotted 1 homeobox 2 [Source:HGNC Symbol;Acc:HGNC:16714]	24:137900-158702	13.0979	13.992	13.2325	5.68949	6.59721	5.9722	13.4408	6.0863	1.14298	2.54e-19	6.48e-18	UP
ENSGALG00000005958	TRIM66	tripartite motif containing 66 [Source:HGNC Symbol;Acc:HGNC:29005]	5:9737855-9778578	2.64212	2.72799	3.26461	0.899179	0.901505	1.06308	2.87824	0.954587	1.59224	3.74e-19	9.39e-18	UP
ENSGALG00000000357	-	-	22:1049690-1067955	1.71941	1.98917	1.9548	0.407952	0.677265	0.421075	1.88779	0.502098	1.91066	6.12e-19	1.51e-17	UP
ENSGALG00000039990	TNC	tenascin C [Source:HGNC Symbol;Acc:HGNC:5318]	17:3145480-3214636	2.97152	4.14243	3.37653	1.51198	1.51431	1.49832	3.49683	1.50821	1.21321	6.34e-19	1.56e-17	UP
ENSGALG00000044241	-	-	11:630125-631840	21.891	24.6083	20.0485	9.59788	8.6569	11.7327	22.1826	9.99582	1.15003	6.92e-19	1.69e-17	UP
ENSGALG00000030907	CSF3	Myelomonocytic growth factor [Source:UniProtKB/Swiss-Prot;Acc:P13854]	27:4737417-4739289	5.08591	5.45319	7.87305	1.65096	0.815098	0.963907	6.13738	1.14332	2.42439	7.98e-19	1.94e-17	UP
ENSGALG00000006916	GDE1	glycerophosphodiester phosphodiesterase 1 [Source:HGNC Symbol;Acc:HGNC:29644]	14:8565849-8571890	22.4937	25.2554	26.4404	11.2962	12.1149	13.5144	24.7298	12.3085	1.0066	1e-18	2.42e-17	UP
ENSGALG00000013356	IKBKE	inhibitor of kappa light polypeptide gene enhancer in B-cells, kinase epsilon [Source:HGNC Symbol;Acc:HGNC:14552]	26:2475901-2484810	4.79236	6.02925	7.02838	1.66172	0.851943	1.78602	5.94999	1.43323	2.05362	1.39e-18	3.31e-17	UP
ENSGALG00000005046	SHMT1	serine hydroxymethyltransferase 1 [Source:HGNC Symbol;Acc:HGNC:10850]	14:5132126-5136038	7.48094	6.98967	6.6698	3.1512	3.13685	3.67122	7.0468	3.31976	1.08589	1.42e-18	3.36e-17	UP
ENSGALG00000002165	UNC13B	unc-13 homolog B [Source:HGNC Symbol;Acc:HGNC:12566]	Z:8647604-8854766	1.3643	1.28839	1.45184	0.327648	0.431965	0.384302	1.36818	0.381305	1.84324	1.96e-18	4.57e-17	UP
ENSGALG00000017246	ME3	malic enzyme 3 [Source:HGNC Symbol;Acc:HGNC:6985]	1:188917283-189035434	3.65955	3.60476	3.54251	0.867806	1.05166	1.20477	3.60227	1.04141	1.79037	2.36e-18	5.48e-17	UP
ENSGALG00000044020	-	-	1:50925862-50926153	35.2971	33.8411	40.9311	12.7084	12.4248	10.4823	36.6898	11.8718	1.62784	3.14e-18	7.18e-17	UP
ENSGALG00000046435	-	-	Z:77384746-77386461	31.8888	28.8157	24.0389	13.9969	12.8031	14.622	28.2478	13.8073	1.0327	3.71e-18	8.44e-17	UP
ENSGALG00000007905	LAMB1	laminin subunit beta 1 [Source:HGNC Symbol;Acc:HGNC:6486]	1:14882571-14913134	3.29716	4.05574	3.55201	1.56508	1.29167	1.42914	3.63497	1.42863	1.34731	5.53e-18	1.24e-16	UP
ENSGALG00000034992	FRMD4A	FERM domain containing 4A [Source:HGNC Symbol;Acc:HGNC:25491]	1:6872404-6904583	1.92547	3.34831	3.32475	0.538541	0.42228	0.593002	2.86618	0.517941	2.46827	6.55e-18	1.46e-16	UP
ENSGALG00000010360	NSUN4	NOP2/Sun RNA methyltransferase family member 4 [Source:HGNC Symbol;Acc:HGNC:31802]	8:21671551-21675013	9.71745	10.6476	9.23111	3.51029	4.98194	4.87847	9.86537	4.4569	1.14633	1.05e-17	2.32e-16	UP
ENSGALG00000008182	CHAC2	ChaC cation transport regulator homolog 2 [Source:HGNC Symbol;Acc:HGNC:32363]	3:3043831-3054727	2.21428	2.62705	2.37235	0.980203	1.05798	0.940317	2.40456	0.992835	1.27615	1.55e-17	3.39e-16	UP
ENSGALG00000014603	C1S	complement C1s [Source:HGNC Symbol;Acc:HGNC:1247]	1:77379603-77388708	5.124	5.73408	7.37845	2.44576	1.79973	2.09779	6.07885	2.11443	1.52353	3.13e-17	6.58e-16	UP
ENSGALG00000001115	MMEL1	membrane metalloendopeptidase like 1 [Source:HGNC Symbol;Acc:HGNC:14668]	21:1372224-1393392	8.0889	7.08638	8.13646	3.57935	3.70386	3.42943	7.77058	3.57088	1.12174	4.05e-17	8.39e-16	UP
ENSGALG00000000558	SLC1A6	solute carrier family 1 member 6 [Source:HGNC Symbol;Acc:HGNC:10944]	28:682646-704983	3.97812	4.74399	3.84283	1.91346	1.67974	2.08866	4.18831	1.89396	1.14497	5.77e-17	1.17e-15	UP
ENSGALG00000037856	CHL1	cell adhesion molecule L1 like [Source:HGNC Symbol;Acc:HGNC:1939]	12:17238314-17341991	7.33999	8.12438	6.89059	3.03169	4.02756	2.72392	7.45165	3.26105	1.19222	8.04e-17	1.62e-15	UP
ENSGALG00000008185	-	-	7:11249381-11285636	3.17489	4.08215	3.52536	1.4793	1.51686	1.12538	3.59414	1.37385	1.38743	1.04e-16	2.08e-15	UP
ENSGALG00000012903	PIGN	phosphatidylinositol glycan anchor biosynthesis class N [Source:HGNC Symbol;Acc:HGNC:8967]	2:68591175-68684088	6.87981	6.47328	6.47402	2.44541	3.38778	3.10134	6.60904	2.97817	1.15001	1.36e-16	2.69e-15	UP
ENSGALG00000015485	ACP6	lysophosphatidic acid phosphatase type 6 isoform 1 precursor [Source:RefSeq peptide;Acc:NP_001265005]	1:92396608-92403912	5.59907	5.66823	5.9583	2.81743	2.81015	2.47301	5.74187	2.7002	1.08846	1.51e-16	2.96e-15	UP
ENSGALG00000000824	-	-	27:1532895-1536253	1.49414	2.73702	2.54304	0.180807	0.417098	0	2.25807	0.199302	3.50206	1.59e-16	3.11e-15	UP
ENSGALG00000037160	-	-	Z:1243318-1267959	4.02663	4.48416	4.11487	1.86107	1.63175	1.24896	4.20855	1.58059	1.41286	1.74e-16	3.39e-15	UP
ENSGALG00000044379	-	-	2:53327075-53357036	4.74263	4.54341	5.3579	1.28383	1.64552	1.89728	4.88131	1.60887	1.60122	2.17e-16	4.19e-15	UP
ENSGALG00000035049	TCHP	trichoplein keratin filament binding [Source:HGNC Symbol;Acc:HGNC:28135]	15:6904477-6909300	2.17464	2.35479	1.61453	0.0497426	0.357032	0.392039	2.04798	0.266271	2.94324	3.63e-16	6.93e-15	UP
ENSGALG00000003529	SYNC	syncoilin, intermediate filament protein [Source:HGNC Symbol;Acc:HGNC:28897]	23:5250048-5253620	6.43304	5.82549	6.09931	2.07685	2.38307	2.33851	6.11928	2.26614	1.43312	4.18e-16	7.96e-15	UP
ENSGALG00000002424	RECQL5	RecQ like helicase 5 [Source:HGNC Symbol;Acc:HGNC:9950]	18:4833139-4870020	4.13675	3.94406	4.50106	2.16253	1.94659	2.00048	4.19395	2.03653	1.0422	4.59e-16	8.71e-15	UP
ENSGALG00000035856	-	-	25:1283095-1284656	40.7542	45.9884	34.2745	17.8477	17.2468	21.3587	40.339	18.8177	1.10008	6.17e-16	1.16e-14	UP
ENSGALG00000044440	-	-	25:2570297-2576451	2.99367	4.05977	3.81962	1.697	1.75082	1.57906	3.62435	1.67563	1.11302	6.7e-16	1.25e-14	UP
ENSGALG00000023083	KIAA1958	KIAA1958 [Source:HGNC Symbol;Acc:HGNC:23427]	Z:65959646-65980352	2.24884	2.5759	2.38876	0.79083	0.743333	0.519443	2.4045	0.684535	1.81254	8.53e-16	1.59e-14	UP
ENSGALG00000000608	CDH1	cadherin 1 [Source:HGNC Symbol;Acc:HGNC:1748]	11:19110019-19123142	3.4187	4.82649	4.13429	1.7273	1.94557	1.89518	4.12649	1.85602	1.1527	3.33e-15	5.93e-14	UP
ENSGALG00000006644	-	-	13:16753797-16771870	1.82237	2.12183	2.00649	0.472697	0.447398	0.573196	1.98356	0.497764	1.99456	4.16e-15	7.34e-14	UP
ENSGALG00000044480	IL13RA1	interleukin 13 receptor subunit alpha 1 [Source:HGNC Symbol;Acc:HGNC:5974]	4:3411947-3422822	4.22709	4.55705	5.10902	1.28247	1.55417	1.37843	4.63105	1.40502	1.72075	5.49e-15	9.58e-14	UP
ENSGALG00000007072	ACADS	acyl-CoA dehydrogenase, C-2 to C-3 short chain [Source:HGNC Symbol;Acc:HGNC:90]	15:9222896-9230485	5.24751	5.19231	4.40934	2.12731	2.3127	2.22214	4.94972	2.22072	1.15632	5.52e-15	9.63e-14	UP
ENSGALG00000026655	-	-	Z:9145443-9146483	13.1643	12.4728	12.2574	3.77617	4.76562	4.14975	12.6315	4.23051	1.57812	6.8e-15	1.18e-13	UP
ENSGALG00000009400	SLC8A3	solute carrier family 8 member A3 [Source:HGNC Symbol;Acc:HGNC:11070]	5:27618375-27715349	1.301	1.79793	1.59086	0.594382	0.712119	0.721219	1.56327	0.675907	1.20967	9.06e-15	1.54e-13	UP
ENSGALG00000026768	SLCO4C1	solute carrier organic anion transporter family member 4C1 [Source:HGNC Symbol;Acc:HGNC:23612]	Z:50223340-50282675	4.35362	6.07912	5.51132	1.98303	2.03339	1.83885	5.31469	1.95176	1.44521	1.22e-14	2.05e-13	UP
ENSGALG00000005452	TADA2A	transcriptional adaptor 2A [Source:HGNC Symbol;Acc:HGNC:11531]	19:8575857-8597946	3.012	2.5529	2.91934	1.29284	1.34007	1.32913	2.82808	1.32068	1.09854	1.49e-14	2.5e-13	UP
ENSGALG00000025886	SUSD3	sushi domain containing 3 [Source:HGNC Symbol;Acc:HGNC:28391]	12:6660691-6684828	18.9695	15.6038	14.1363	7.23379	7.34173	6.18153	16.2365	6.91902	1.23061	1.66e-14	2.76e-13	UP
ENSGALG00000007140	NRP1	neuropilin 1 [Source:HGNC Symbol;Acc:HGNC:8004]	2:13886401-13992667	1.46301	1.23943	1.23705	0.263842	0.450893	0.415914	1.31316	0.376883	1.80085	1.81e-14	3e-13	UP
ENSGALG00000040553	SLC27A1	Gallus gallus solute carrier family 27 (fatty acid transporter), member 1 (SLC27A1), mRNA. [Source:RefSeq mRNA;Acc:NM_001039602]	AADN04000659.1:60341-70249	6.36878	6.91651	6.32824	3.09454	2.69713	3.4757	6.53784	3.08913	1.08162	1.87e-14	3.09e-13	UP
ENSGALG00000008313	NAPB	NSF attachment protein beta [Source:HGNC Symbol;Acc:HGNC:15751]	3:3275717-3282525	2.81672	2.45587	3.23909	1.13485	1.12353	1.13737	2.83723	1.13192	1.32571	3.54e-14	5.73e-13	UP
ENSGALG00000029429	TGFBI	transforming growth factor beta induced [Source:HGNC Symbol;Acc:HGNC:11771]	13:15233049-15253728	2.534	3.22599	3.81929	1.31506	0.827988	0.931944	3.19309	1.025	1.63934	6.34e-14	1e-12	UP
ENSGALG00000005775	TEX11	testis expressed 11 [Source:HGNC Symbol;Acc:HGNC:11733]	4:2457543-2483536	5.23451	4.44382	4.92766	2.31805	2.09726	2.31069	4.86866	2.242	1.11874	1.02e-13	1.55e-12	UP
ENSGALG00000029027	-	-	14:13113263-13120464	4.0673	4.39038	4.65219	1.76841	1.59999	1.98143	4.36996	1.78328	1.29309	1.28e-13	1.94e-12	UP
ENSGALG00000006050	CYP2R1	cytochrome P450 family 2 subfamily R member 1 [Source:HGNC Symbol;Acc:HGNC:20580]	5:10523091-10531593	5.52954	6.79053	7.26831	2.43558	2.81968	2.98018	6.52946	2.74515	1.25008	1.3e-13	1.97e-12	UP
ENSGALG00000006379	SHH	sonic hedgehog [Source:HGNC Symbol;Acc:HGNC:10848]	2:8112394-8122029	3.45772	3.67831	3.34898	0.835224	1.36019	0.338853	3.495	0.844755	2.04869	1.3e-13	1.97e-12	UP
ENSGALG00000020486	-	-	5:16700440-16709175	4.0978	3.41448	4.15789	1.21355	1.10608	0.996371	3.89006	1.10533	1.81531	1.34e-13	2.02e-12	UP
ENSGALG00000007610	CDC23	cell division cycle 23 [Source:HGNC Symbol;Acc:HGNC:1724]	13:18174552-18186230	3.72493	3.54023	3.28931	1.50541	1.31882	1.97277	3.51816	1.599	1.13765	1.53e-13	2.29e-12	UP
ENSGALG00000045596	-	-	1:88691478-88699579	37.0183	37.3954	46.195	23.5297	18.882	16.1268	40.2029	19.5128	1.04288	1.63e-13	2.43e-12	UP
ENSGALG00000009638	ANO6	anoctamin 6 [Source:HGNC Symbol;Acc:HGNC:25240]	1:30560077-30668939	0.579335	0.73728	0.587833	0.176885	0.0647787	0.186727	0.634816	0.142797	2.15238	2.21e-13	3.25e-12	UP
ENSGALG00000010598	KCNK10	potassium two pore domain channel subfamily K member 10 [Source:HGNC Symbol;Acc:HGNC:6273]	5:43008769-43039945	4.52585	6.71398	4.48666	1.46354	1.70075	1.82643	5.24216	1.66357	1.65588	3.07e-13	4.42e-12	UP
ENSGALG00000016710	CYP39A1	cytochrome P450 family 39 subfamily A member 1 [Source:HGNC Symbol;Acc:HGNC:17449]	3:110271102-110291935	4.3345	4.59885	4.27674	1.96232	2.27082	1.93334	4.40336	2.0555	1.09912	8.35e-13	1.14e-11	UP
ENSGALG00000027407	GPR132	G protein-coupled receptor 132 [Source:HGNC Symbol;Acc:HGNC:17482]	5:52051670-52053242	2.89875	3.36707	3.67657	0.815499	0.836179	0.937366	3.31413	0.863015	1.94117	8.9e-13	1.22e-11	UP
ENSGALG00000028898	CPTP	ceramide-1-phosphate transfer protein [Source:HGNC Symbol;Acc:HGNC:28116]	21:2333655-2335752	2.6889	1.86468	2.80976	0.715093	0.617461	0.741586	2.45445	0.69138	1.82785	1.2e-12	1.61e-11	UP
ENSGALG00000021025	-	-	20:10210849-10215330	1.42722	1.77699	2.00183	0.118103	0.524743	0.426619	1.73535	0.356488	2.2833	1.31e-12	1.75e-11	UP
ENSGALG00000036678	ETV4	ETS variant 4 [Source:HGNC Symbol;Acc:HGNC:3493]	27:3550456-3562778	5.51069	6.68092	5.66363	2.70059	3.00843	2.72642	5.95174	2.81181	1.08181	1.32e-12	1.77e-11	UP
ENSGALG00000041255	ADAM12	ADAM metallopeptidase domain 12 [Source:HGNC Symbol;Acc:HGNC:190]	6:32619954-32790667	3.77902	3.83959	4.24235	1.84734	1.21772	2.0615	3.95365	1.70885	1.21016	1.62e-12	2.15e-11	UP
ENSGALG00000038954	LSM11	LSM11, U7 small nuclear RNA associated [Source:HGNC Symbol;Acc:HGNC:30860]	13:11299573-11303669	13.4018	14.6105	15.7254	7.09134	6.47945	8.09346	14.5792	7.22142	1.01356	1.64e-12	2.17e-11	UP
ENSGALG00000005315	RPUSD1	RNA pseudouridylate synthase domain containing 1 [Source:HGNC Symbol;Acc:HGNC:14173]	14:6017339-6019278	11.9467	9.75755	12.1219	5.18362	4.45793	4.69525	11.2754	4.77893	1.23842	1.94e-12	2.55e-11	UP
ENSGALG00000016774	NPAS2	neuronal PAS domain protein 2 [Source:HGNC Symbol;Acc:HGNC:7895]	1:133370840-133430784	0.881343	0.952319	0.582324	0.172983	0.177375	0.132568	0.805329	0.160975	2.32274	1.95e-12	2.56e-11	UP
ENSGALG00000000516	FANCA	Fanconi anemia, complementation group A [Source:RefSeq peptide;Acc:NP_001127831]	11:19022589-19054970	2.33179	2.32513	2.38218	1.27308	0.921453	1.00342	2.34637	1.06599	1.13824	2.27e-12	2.95e-11	UP
ENSGALG00000045621	-	-	11:20072043-20072932	5.18771	5.35634	6.98256	1.88643	1.83251	1.46731	5.8422	1.72875	1.75678	2.39e-12	3.1e-11	UP
ENSGALG00000021353	-	-	Z:9061671-9064766	18.8431	20.7881	25.6672	11.619	9.1837	7.55215	21.7661	9.45161	1.20345	2.84e-12	3.65e-11	UP
ENSGALG00000011214	SERPINH1	Serpin H1 [Source:UniProtKB/Swiss-Prot;Acc:P13731]	1:195208570-195215425	1.73305	1.44146	1.88059	0.564309	0.416627	0.667175	1.68503	0.54937	1.61692	2.89e-12	3.72e-11	UP
ENSGALG00000015917	EEF1A1	Elongation factor 1-alpha 1 [Source:UniProtKB/Swiss-Prot;Acc:Q90835]	3:81786720-81791548	211.463	148.057	283.965	94.8806	96.5877	97.5475	214.495	96.3386	1.15476	3.09e-12	3.96e-11	UP
ENSGALG00000003557	PAOX	polyamine oxidase [Source:HGNC Symbol;Acc:HGNC:20837]	6:9413043-9422083	10.1858	14.053	15.2481	4.92828	7.21099	5.34651	13.1623	5.82859	1.17519	3.44e-12	4.38e-11	UP
ENSGALG00000035631	-	-	AADN04003659.1:6200-12481	12.9265	18.6194	17.9738	7.03384	7.90295	7.29857	16.5066	7.41179	1.15515	3.69e-12	4.68e-11	UP
ENSGALG00000008006	CAPN6	calpain 6 [Source:HGNC Symbol;Acc:HGNC:1483]	4:13384418-13431218	2.43489	2.24655	3.23277	0.801618	1.14576	0.622254	2.63807	0.856543	1.62288	3.99e-12	5.03e-11	UP
ENSGALG00000011376	ANKRD9	ankyrin repeat domain 9 [Source:HGNC Symbol;Acc:HGNC:20096]	5:49728731-49729609	4.53261	5.53952	4.41132	1.21445	1.86794	1.1965	4.82781	1.4263	1.7591	4.2e-12	5.29e-11	UP
ENSGALG00000004604	-	-	17:5822052-5825473	3.73835	4.50315	5.26829	1.46074	1.64758	1.77498	4.50326	1.62776	1.46808	5.02e-12	6.28e-11	UP
ENSGALG00000004469	TP53RK	TP53 regulating kinase [Source:HGNC Symbol;Acc:HGNC:16197]	20:5754325-5755808	10.5523	10.3116	9.9422	3.88762	4.43926	5.04886	10.2687	4.45858	1.2036	9.59e-12	1.16e-10	UP
ENSGALG00000016675	PAQR8	progestin and adipoQ receptor family member 8 [Source:HGNC Symbol;Acc:HGNC:15708]	3:107984837-107987764	0.860868	1.29025	0.873484	0.26041	0.18693	0.17961	1.0082	0.208983	2.27032	1.18e-11	1.42e-10	UP
ENSGALG00000011668	-	-	4:51270481-51273558	39.1899	32.3306	46.1058	21.6723	15.3366	11.9092	39.2088	16.306	1.26577	1.27e-11	1.52e-10	UP
ENSGALG00000002578	-	-	Z:9221595-9225213	7.59307	10.2354	9.63051	2.57132	3.24507	4.09231	9.153	3.3029	1.47051	1.74e-11	2.06e-10	UP
ENSGALG00000022950	MRPL35	mitochondrial ribosomal protein L35 [Source:HGNC Symbol;Acc:HGNC:14489]	4:86078408-86079963	17.0382	15.8106	16.8504	8.69697	8.60656	6.8747	16.5664	8.05941	1.03951	1.79e-11	2.11e-10	UP
ENSGALG00000008460	ZFYVE19	zinc finger FYVE-type containing 19 [Source:HGNC Symbol;Acc:HGNC:20758]	5:24222565-24231423	8.65989	9.42467	10.2593	5.53105	4.45615	4.02217	9.44794	4.66979	1.01664	1.93e-11	2.27e-10	UP
ENSGALG00000001425	SNX19	sorting nexin 19 [Source:HGNC Symbol;Acc:HGNC:21532]	24:1769657-1795190	1.17406	1.66356	1.88829	0.620774	0.624521	0.415429	1.5753	0.553575	1.50878	1.98e-11	2.32e-10	UP
ENSGALG00000014713	DDX4	DEAD-box helicase 4 [Source:HGNC Symbol;Acc:HGNC:18700]	Z:16929446-16961054	2.10976	2.69427	2.64772	1.14545	0.934278	0.795088	2.48392	0.958271	1.37411	3.05e-11	3.49e-10	UP
ENSGALG00000008616	-	-	17:2322632-2360426	3.06506	4.00859	4.33673	1.61282	2.07949	1.47889	3.80346	1.72373	1.14178	3.55e-11	4.03e-10	UP
ENSGALG00000036627	CXCR1	-	7:22714676-22716777	2.54937	3.4163	3.30224	1.11906	1.04315	0.952205	3.0893	1.03814	1.57328	4.09e-11	4.61e-10	UP
ENSGALG00000045170	-	-	2:148482043-148486885	22.4447	26.6723	28.7896	13.1054	6.5155	7.43415	25.9689	9.01835	1.52585	4.43e-11	4.96e-10	UP
ENSGALG00000039595	-	-	1:53427816-53497435	1.61723	1.98954	1.81553	0.419486	0.794102	0.508672	1.80743	0.574087	1.6546	4.78e-11	5.33e-10	UP
ENSGALG00000003360	ARL10	ADP ribosylation factor like GTPase 10 [Source:HGNC Symbol;Acc:HGNC:22042]	13:10418403-10420966	5.3131	6.22048	5.48725	2.40227	2.32641	2.9366	5.67361	2.55509	1.15089	4.79e-11	5.33e-10	UP
ENSGALG00000043750	-	-	AADN04015674.1:2342-2888	22.8857	27.6639	28.3187	10.1202	12.1661	13.7526	26.2894	12.013	1.12989	5.24e-11	5.82e-10	UP
ENSGALG00000013604	VIP	VIP peptides Intestinal peptide PHI-27-like Vasoactive intestinal peptide [Source:UniProtKB/Swiss-Prot;Acc:P48143]	3:49646763-49653486	7.4126	6.31221	7.2887	3.22488	2.79234	2.89481	7.0045	2.97067	1.23749	5.25e-11	5.82e-10	UP
ENSGALG00000036418	ANXA13	annexin A13 [Source:HGNC Symbol;Acc:HGNC:536]	2:138238171-138261577	9.46242	11.1657	12.3443	4.7537	6.04425	4.43374	10.9908	5.07723	1.11418	6.14e-11	6.73e-10	UP
ENSGALG00000026584	-	-	5:25487808-25499999	5.7156	6.04416	6.22035	3.37158	2.39344	2.3849	5.99337	2.71664	1.14154	6.28e-11	6.87e-10	UP
ENSGALG00000011019	ROR1	receptor tyrosine kinase like orphan receptor 1 [Source:HGNC Symbol;Acc:HGNC:10256]	8:27993878-28122891	0.910502	1.08932	1.05584	0.474354	0.333534	0.267055	1.01855	0.358314	1.50722	8.18e-11	8.86e-10	UP
ENSGALG00000013495	-	-	27:4726168-4730946	2.6594	2.7166	3.07157	1.16737	1.2786	1.25469	2.81585	1.23355	1.19075	8.32e-11	9e-10	UP
ENSGALG00000006690	ECHDC3	enoyl-CoA hydratase domain containing 3 [Source:HGNC Symbol;Acc:HGNC:23489]	1:6163731-6168880	4.30702	4.56303	4.75019	1.89659	2.34088	2.18001	4.54008	2.13916	1.08567	8.41e-11	9.1e-10	UP
ENSGALG00000016157	UMODL1	uromodulin like 1 [Source:HGNC Symbol;Acc:HGNC:12560]	1:109193368-109234694	1.20508	1.199	1.84523	0.554769	0.316038	0.344136	1.41644	0.404981	1.80634	8.59e-11	9.28e-10	UP
ENSGALG00000032679	GCSH	glycine cleavage system H protein, mitochondrial precursor [Source:RefSeq peptide;Acc:NP_001004372]	11:15629428-15636795	6.43893	5.02309	4.79111	2.38177	2.33903	2.74321	5.41771	2.488	1.1227	1.41e-10	1.48e-09	UP
ENSGALG00000003065	NECAB3	N-terminal EF-hand calcium binding protein 3 [Source:HGNC Symbol;Acc:HGNC:15851]	20:2258878-2283007	6.8972	6.8539	6.76835	2.3382	2.45983	4.12868	6.83982	2.97557	1.20079	1.43e-10	1.51e-09	UP
ENSGALG00000046656	PMVK	phosphomevalonate kinase [Source:HGNC Symbol;Acc:HGNC:9141]	25:1781465-1784284	15.1917	21.9992	17.6443	6.80959	9.83057	8.20977	18.2784	8.28331	1.14186	2.42e-10	2.48e-09	UP
ENSGALG00000001945	-	-	12:1236247-1247239	4.57848	6.17965	6.2128	3.07792	2.04215	2.7012	5.65697	2.60709	1.11759	2.95e-10	3.01e-09	UP
ENSGALG00000011015	NTPCR	nucleoside-triphosphatase, cancer-related [Source:HGNC Symbol;Acc:HGNC:28204]	3:39134656-39147831	4.89936	5.77394	5.17202	2.41326	2.66489	1.64604	5.28177	2.2414	1.23663	3.11e-10	3.16e-09	UP
ENSGALG00000039712	DHRS7C	dehydrogenase/reductase 7C [Source:HGNC Symbol;Acc:HGNC:32423]	18:143084-152766	6.54458	9.40143	7.93978	3.53564	3.55698	3.02337	7.96193	3.372	1.23952	3.11e-10	3.16e-09	UP
ENSGALG00000013403	MSANTD3	Myb/SANT DNA binding domain containing 3 [Source:HGNC Symbol;Acc:HGNC:23370]	2:89391913-89399753	3.78701	4.10178	4.82202	2.08902	1.99928	1.61224	4.23694	1.90018	1.15689	3.34e-10	3.38e-09	UP
ENSGALG00000015190	GTPBP8	GTP binding protein 8 (putative) [Source:HGNC Symbol;Acc:HGNC:25007]	1:83402391-83406149	7.24021	7.9596	8.2977	3.32158	3.50609	4.62004	7.8325	3.8159	1.03745	3.41e-10	3.44e-09	UP
ENSGALG00000029954	-	-	1:111982647-111983657	6.72632	5.51511	0	0	0	0	4.08047	0	Inf	4.28e-10	4.25e-09	UP
ENSGALG00000003744	ADAM19	ADAM metallopeptidase domain 19 [Source:HGNC Symbol;Acc:HGNC:197]	13:11323099-11349859	0.571539	0.217426	0.763047	0	0	0.0277827	0.517337	0.0092609	5.80381	4.56e-10	4.52e-09	UP
ENSGALG00000003923	COL6A3	collagen type VI alpha 3 chain [Source:HGNC Symbol;Acc:HGNC:2213]	7:4808259-4861524	0.48941	0.59083	0.557704	0.225949	0.20272	0.236527	0.545981	0.221732	1.30004	5.47e-10	5.37e-09	UP
ENSGALG00000026229	PIGY	phosphatidylinositol glycan anchor biosynthesis class Y [Source:HGNC Symbol;Acc:HGNC:28213]	4:35301003-35302031	6.03914	10.4827	4.97317	1.31325	2.52482	1.29386	7.16499	1.71064	2.06643	5.92e-10	5.77e-09	UP
ENSGALG00000046235	-	-	2:148970847-148980300	4.98218	4.3622	5.01479	2.4669	1.83967	2.46732	4.78639	2.25796	1.08391	7.36e-10	7.09e-09	UP
ENSGALG00000040771	-	-	17:766931-774268	2.77373	2.94569	2.97517	1.04045	0.609637	0.878613	2.8982	0.8429	1.78172	1.04e-09	9.82e-09	UP
ENSGALG00000007048	SYNM	synemin [Source:HGNC Symbol;Acc:HGNC:24466]	10:16877090-16897766	0.436571	0.380645	0.354382	0.186508	0.121278	0.170309	0.390533	0.159365	1.29311	1.09e-09	1.02e-08	UP
ENSGALG00000041689	-	-	3:9930908-9931836	9.02114	8.57898	9.15346	3.22811	4.2232	3.94809	8.91786	3.7998	1.23077	1.26e-09	1.17e-08	UP
ENSGALG00000009963	LYZ	Lysozyme C [Source:UniProtKB/Swiss-Prot;Acc:P00698]	1:35425914-35429601	4.73376	5.60644	3.95562	1.69734	1.20487	0.771795	4.76527	1.22467	1.96017	1.34e-09	1.24e-08	UP
ENSGALG00000041553	TMEM74	transmembrane protein 74 [Source:HGNC Symbol;Acc:HGNC:26409]	2:132477229-132478179	3.2987	3.77416	3.52807	0.919665	1.28599	1.15321	3.53364	1.11962	1.65815	1.42e-09	1.31e-08	UP
ENSGALG00000037611	-	-	Z:9259342-9283084	3.89454	2.90415	2.94177	1.66378	1.47716	1.53926	3.24682	1.56006	1.05742	1.51e-09	1.39e-08	UP
ENSGALG00000011549	ANKS1B	ankyrin repeat and sterile alpha motif domain-containing protein 1B [Source:RefSeq peptide;Acc:NP_001238991]	1:46756368-47168639	3.01096	3.68039	5.19232	1.62071	1.97346	1.09779	3.96122	1.56399	1.34072	1.63e-09	1.49e-08	UP
ENSGALG00000015591	ACOX3	acyl-CoA oxidase 3, pristanoyl [Source:HGNC Symbol;Acc:HGNC:121]	4:81526790-81561931	2.19266	2.69008	3.1671	0.919251	1.38909	0.953356	2.68328	1.08723	1.30333	1.79e-09	1.63e-08	UP
ENSGALG00000016292	COL21A1	collagen type XXI alpha 1 chain [Source:HGNC Symbol;Acc:HGNC:17025]	3:87551101-87625448	0.729493	0.98493	0.59784	0.210479	0.188865	0.0777654	0.770754	0.159036	2.27691	2.48e-09	2.23e-08	UP
ENSGALG00000004662	DISP3	Protein dispatched homolog 3 [Source:UniProtKB/Swiss-Prot;Acc:B9U3F2]	21:5721337-5736802	2.67186	3.07217	2.4235	1.21483	1.55708	1.04729	2.72251	1.27307	1.09663	2.52e-09	2.26e-08	UP
ENSGALG00000026663	CX3CL1	-	11:831860-836141	0.815817	0.84231	0.827754	0	0	0.200977	0.828627	0.0669924	3.62865	2.52e-09	2.26e-08	UP
ENSGALG00000040428	-	-	4:89103842-89111916	3.146	3.39183	3.45667	1.45066	1.20336	2.10372	3.3315	1.58592	1.07086	2.53e-09	2.27e-08	UP
ENSGALG00000010669	TDP1	tyrosyl-DNA phosphodiesterase 1 [Source:HGNC Symbol;Acc:HGNC:18884]	5:43717633-43750129	2.74582	3.08896	2.9524	1.57573	0.945798	0.946615	2.92906	1.15605	1.34124	3.07e-09	2.73e-08	UP
ENSGALG00000044314	-	-	AADN04004233.1:1449-5610	7.21902	11.769	13.7503	4.39443	2.80098	3.62743	10.9128	3.60762	1.5969	3.2e-09	2.83e-08	UP
ENSGALG00000002356	CMTR2	cap methyltransferase 2 [Source:HGNC Symbol;Acc:HGNC:25635]	11:1571363-1573654	3.61848	4.28552	5.65127	2.19567	1.77384	1.93383	4.51842	1.96778	1.19925	3.99e-09	3.49e-08	UP
ENSGALG00000002882	BNIP1	BCL2 interacting protein 1 [Source:HGNC Symbol;Acc:HGNC:1082]	13:9179299-9184374	5.95869	7.88623	6.43085	3.50516	3.38578	2.7527	6.75859	3.21455	1.07211	4.81e-09	4.16e-08	UP
ENSGALG00000045510	-	-	14:6026058-6027083	6.4984	6.70961	6.43284	2.15522	3.5054	3.07522	6.54695	2.91194	1.16884	5.52e-09	4.74e-08	UP
ENSGALG00000007410	-	-	10:17969756-17982264	1.46324	1.71681	1.55217	0.405417	0.57561	0.737418	1.57741	0.572815	1.46141	6.12e-09	5.23e-08	UP
ENSGALG00000002193	ARHGEF4	Rho guanine nucleotide exchange factor 4 [Source:HGNC Symbol;Acc:HGNC:684]	9:2275486-2312749	1.30168	1.48801	1.17925	0.305153	0.134104	0.515413	1.32298	0.318223	2.05568	6.38e-09	5.44e-08	UP
ENSGALG00000010151	CCDC167	coiled-coil domain containing 167 [Source:HGNC Symbol;Acc:HGNC:21239]	3:30233535-30241891	13.6362	21.1191	16.1912	6.93796	6.62589	9.85122	16.9821	7.80502	1.12154	6.4e-09	5.45e-08	UP
ENSGALG00000029540	-	-	6:2588224-2600945	1.06014	1.18977	0.701526	0.302558	0	0.0851857	0.983814	0.129248	2.92824	6.47e-09	5.5e-08	UP
ENSGALG00000013097	SLC15A5	solute carrier family 15 member 5 [Source:HGNC Symbol;Acc:HGNC:33455]	1:63246522-63275110	1.65323	1.39662	2.18581	0.563765	0.38539	0.509156	1.74522	0.486103	1.84407	8.3e-09	6.97e-08	UP
ENSGALG00000002371	RUSC2	RUN and SH3 domain containing 2 [Source:HGNC Symbol;Acc:HGNC:23625]	Z:8966840-8999279	1.09442	0.747793	1.02882	0.316946	0.37143	0.401495	0.957014	0.36329	1.39742	8.69e-09	7.28e-08	UP
ENSGALG00000008135	SATB2	SATB homeobox 2 [Source:HGNC Symbol;Acc:HGNC:21637]	7:10831148-10961410	2.33621	2.17565	2.37046	1.1169	1.01311	1.24855	2.29411	1.12618	1.02649	1.03e-08	8.5e-08	UP
ENSGALG00000043775	RAPGEF3	Rap guanine nucleotide exchange factor 3 [Source:HGNC Symbol;Acc:HGNC:16629]	33:464899-477972	0.710999	0.734088	0.77912	0.13336	0.300817	0.105093	0.741402	0.179757	2.04421	1.03e-08	8.5e-08	UP
ENSGALG00000014949	RABL3	RAB, member of RAS oncogene family like 3 [Source:HGNC Symbol;Acc:HGNC:18072]	1:79769736-79782706	1.67657	1.73107	2.04716	0.57738	1.02924	0.962683	1.81827	0.856434	1.08615	1.04e-08	8.58e-08	UP
ENSGALG00000015404	-	-	2:111538767-111558006	2.71472	4.85389	3.66151	1.42814	1.62356	1.46823	3.74338	1.50665	1.313	1.04e-08	8.59e-08	UP
ENSGALG00000033277	-	-	12:2954266-2960956	3.77411	5.16154	4.26618	2.32846	1.65539	2.2635	4.40061	2.08245	1.07942	1.07e-08	8.81e-08	UP
ENSGALG00000035369	DUSP3	dual specificity phosphatase 3 [Source:HGNC Symbol;Acc:HGNC:3069]	27:3491886-3498724	3.92929	3.68819	3.98689	1.6749	2.06092	1.81518	3.86812	1.85033	1.06385	1.07e-08	8.85e-08	UP
ENSGALG00000006950	LIMK2	LIM domain kinase 2 [Source:UniProtKB/Swiss-Prot;Acc:P53666]	15:9098141-9128853	1.86352	1.94619	1.4127	0.662876	0.617903	0.910355	1.7408	0.730378	1.25304	1.27e-08	1.04e-07	UP
ENSGALG00000010899	G6PC2	glucose-6-phosphatase catalytic subunit 2 [Source:HGNC Symbol;Acc:HGNC:28906]	7:19012478-19023526	1.80221	1.6444	1.82865	0.432337	0.564219	0.851918	1.75842	0.616158	1.51291	1.4e-08	1.14e-07	UP
ENSGALG00000026359	SERTAD4	SERTA domain containing 4 [Source:HGNC Symbol;Acc:HGNC:25236]	3:22749013-22753020	6.23224	6.95855	6.69128	2.58242	2.50861	3.95039	6.62736	3.01381	1.13685	1.58e-08	1.28e-07	UP
ENSGALG00000001144	ZNF346	zinc finger protein 346 [Source:HGNC Symbol;Acc:HGNC:16403]	13:10272905-10281839	2.24708	2.9269	2.52557	1.16708	1.19671	1.0221	2.56652	1.12863	1.18524	1.71e-08	1.37e-07	UP
ENSGALG00000017184	MMP7	matrilysin precursor [Source:RefSeq peptide;Acc:NP_001006278]	1:182581300-182585639	1.99244	2.44896	2.21415	0.800728	0.273685	0.43831	2.21852	0.504241	2.13741	1.95e-08	1.56e-07	UP
ENSGALG00000015806	RARS2	arginyl-tRNA synthetase 2, mitochondrial [Source:HGNC Symbol;Acc:HGNC:21406]	3:76691474-76723876	2.69216	3.67309	3.44706	1.38255	1.72582	1.48056	3.27077	1.52964	1.09644	2.09e-08	1.66e-07	UP
ENSGALG00000032064	-	-	AADN04010502.1:5811-8439	3.65307	4.50176	3.34794	1.10504	1.3597	0.979844	3.83426	1.1482	1.73958	2.34e-08	1.84e-07	UP
ENSGALG00000006566	TBCCD1	TBCC domain-containing protein 1 [Source:UniProtKB/Swiss-Prot;Acc:Q5ZKT1]	9:4346423-4354799	2.88988	2.61546	3.47528	1.37176	1.4752	1.31855	2.99354	1.38851	1.10832	2.48e-08	1.95e-07	UP
ENSGALG00000038994	KPTN	kaptin, actin binding protein [Source:HGNC Symbol;Acc:HGNC:6404]	AADN04000872.1:29528-37239	2.70142	3.41779	2.85687	1.2845	1.53662	1.26553	2.99203	1.36222	1.13517	2.59e-08	2.02e-07	UP
ENSGALG00000016792	MFSD9	major facilitator superfamily domain containing 9 [Source:HGNC Symbol;Acc:HGNC:28158]	1:134108295-134117344	5.27379	5.14603	4.05744	2.39131	2.34052	1.65988	4.82575	2.13057	1.17951	2.63e-08	2.05e-07	UP
ENSGALG00000040993	BAMBI	BMP and activin membrane bound inhibitor [Source:HGNC Symbol;Acc:HGNC:30251]	2:15317843-15321683	5.43907	7.04356	7.20251	2.33418	3.36853	2.64038	6.56172	2.78103	1.23845	2.63e-08	2.05e-07	UP
ENSGALG00000005011	-	-	10:10370152-10372201	7.25974	6.05901	8.28697	4.19825	2.50148	2.90657	7.20191	3.2021	1.16936	3.24e-08	2.49e-07	UP
ENSGALG00000040840	MPST	mercaptopyruvate sulfurtransferase [Source:HGNC Symbol;Acc:HGNC:7223]	1:51543105-51545997	3.33715	4.07437	4.25114	1.9645	1.1243	2.16054	3.88755	1.74978	1.15169	3.88e-08	2.95e-07	UP
ENSGALG00000039193	AGRN	agrin [Source:HGNC Symbol;Acc:HGNC:329]	21:2702980-2766080	0.379124	0.531255	0.467118	0.234906	0.182279	0.150124	0.459166	0.189103	1.27984	4.44e-08	3.35e-07	UP
ENSGALG00000037941	ZC3H10	zinc finger CCCH-type containing 10 [Source:HGNC Symbol;Acc:HGNC:25893]	33:677173-678354	6.32864	6.03718	7.04961	3.54801	3.04275	2.98714	6.47181	3.19264	1.01942	4.55e-08	3.42e-07	UP
ENSGALG00000043603	CCL5	C-C motif chemokine ligand 5 [Source:HGNC Symbol;Acc:HGNC:10632]	19:395344-396508	28.2814	49.5804	47.5282	20.4437	16.9968	16.3313	41.7967	17.9239	1.2215	5.06e-08	3.78e-07	UP
ENSGALG00000042628	-	-	27:4266387-4277582	0.417226	0.306659	0.373117	0.185685	0.115597	0.124139	0.365667	0.141807	1.3666	5.16e-08	3.84e-07	UP
ENSGALG00000033920	ANKMY1	ankyrin repeat and MYND domain containing 1 [Source:HGNC Symbol;Acc:HGNC:20987]	17:741749-761953	2.17097	1.7862	1.92744	0.5726	1.04378	0.783515	1.96154	0.799966	1.29397	5.47e-08	4.06e-07	UP
ENSGALG00000012472	IL2RB	interleukin 2 receptor subunit beta [Source:HGNC Symbol;Acc:HGNC:6009]	1:51492000-51505358	0.903726	0.855324	1.27358	0.470811	0.168981	0.255128	1.01088	0.298307	1.76074	5.54e-08	4.11e-07	UP
ENSGALG00000013073	UPP1	uridine phosphorylase 1 [Source:HGNC Symbol;Acc:HGNC:12576]	2:80187888-80197535	0.315012	0.397519	0.213107	0	0	0	0.308546	0	Inf	5.97e-08	4.42e-07	UP
ENSGALG00000009948	HHIP	hedgehog interacting protein [Source:HGNC Symbol;Acc:HGNC:14866]	4:31100895-31177614	0.733843	0.848607	0.98287	0.137645	0.366941	0.216966	0.855107	0.240517	1.82996	6.05e-08	4.48e-07	UP
ENSGALG00000027546	-	-	16:216607-218965	1.9769	2.08919	2.35988	1.09052	1.0064	1.09592	2.14199	1.06428	1.00907	6.32e-08	4.66e-07	UP
ENSGALG00000013994	TAAR1	trace amine associated receptor 1 [Source:HGNC Symbol;Acc:HGNC:17734]	3:57019995-57020993	3.01143	5.88249	5.94609	1.90814	1.64356	1.27837	4.94667	1.61002	1.61938	6.46e-08	4.75e-07	UP
ENSGALG00000009723	FMN1	formin 1 [Source:HGNC Symbol;Acc:HGNC:3768]	5:30438360-30554506	0.731547	0.688681	0.764101	0.141231	0.248265	0.318071	0.72811	0.235856	1.62625	6.67e-08	4.9e-07	UP
ENSGALG00000011801	ESR2	estrogen receptor 2 [Source:HGNC Symbol;Acc:HGNC:3468]	5:53079224-53120964	0.483854	0.737469	0.748103	0.216061	0.155095	0.170302	0.656475	0.180486	1.86285	7.08e-08	5.17e-07	UP
ENSGALG00000004266	TNFAIP8L1	TNF alpha induced protein 8 like 1 [Source:HGNC Symbol;Acc:HGNC:28279]	28:4954941-4961602	2.39835	2.71854	2.08965	1.29568	0.726965	1.18021	2.40218	1.06762	1.16995	7.22e-08	5.27e-07	UP
ENSGALG00000002646	FAM171B	family with sequence similarity 171 member B [Source:HGNC Symbol;Acc:HGNC:29412]	7:1282403-1313156	1.31598	1.48816	2.19367	0.763966	0.51219	0.463195	1.66594	0.579784	1.52275	7.43e-08	5.41e-07	UP
ENSGALG00000013804	SRD5A3	steroid 5 alpha-reductase 3 [Source:HGNC Symbol;Acc:HGNC:25812]	4:65542342-65548565	2.12605	2.27174	2.80941	1.0896	1.18858	1.25625	2.4024	1.17814	1.02796	8.33e-08	6.03e-07	UP
ENSGALG00000019233	-	-	1:83118686-83141202	1.1597	1.86263	2.94181	0.483335	0.495632	0.238083	1.98805	0.405683	2.29293	9.33e-08	6.7e-07	UP
ENSGALG00000042371	ANO10	anoctamin 10 [Source:HGNC Symbol;Acc:HGNC:25519]	2:41037808-41152313	3.05015	3.92581	4.23954	2.07669	1.36602	1.69858	3.7385	1.71376	1.12529	1.01e-07	7.21e-07	UP
ENSGALG00000030229	CSMD2	CUB and Sushi multiple domains 2 [Source:HGNC Symbol;Acc:HGNC:19290]	23:4634006-4862095	0.0727474	0.202801	0.228824	0.0204676	0.00699268	0.0336076	0.168124	0.0203559	3.046	1.01e-07	7.22e-07	UP
ENSGALG00000039565	-	-	23:2150029-2151268	8.6609	9.34277	9.57495	3.87921	4.97208	4.1802	9.19287	4.34383	1.08155	1.2e-07	8.48e-07	UP
ENSGALG00000022815	-	Gallinacin-1 [Source:UniProtKB/Swiss-Prot;Acc:P46156]	3:107914855-107917298	14.3196	15.6347	21.21	7.87191	8.86319	7.60358	17.0548	8.11289	1.07189	1.76e-07	1.22e-06	UP
ENSGALG00000001985	PIGQ	phosphatidylinositol glycan anchor biosynthesis class Q [Source:HGNC Symbol;Acc:HGNC:14135]	14:13557301-13587457	2.10158	2.91811	2.64712	1.12134	1.28917	1.07129	2.5556	1.1606	1.13879	1.83e-07	1.26e-06	UP
ENSGALG00000006325	-	-	12:10728708-10770062	1.98208	2.04652	2.40465	0.767768	1.16013	0.716619	2.14442	0.881506	1.28254	1.83e-07	1.26e-06	UP
ENSGALG00000015115	MAMDC2	MAM domain containing 2 [Source:HGNC Symbol;Acc:HGNC:23673]	Z:34882178-34946535	0.532852	0.614908	0.79511	0.146984	0.210999	0.086879	0.647623	0.148287	2.12676	2.24e-07	1.52e-06	UP
ENSGALG00000006936	WDR6	WD repeat domain 6 [Source:HGNC Symbol;Acc:HGNC:12758]	12:11676332-11681256	1.86306	1.74696	1.96753	1.17664	0.639817	0.720149	1.85919	0.845535	1.13674	2.6e-07	1.75e-06	UP
ENSGALG00000002775	FA2H	fatty acid 2-hydroxylase [Source:HGNC Symbol;Acc:HGNC:21197]	11:1951910-1959249	4.70619	3.98099	4.54505	2.23327	1.9628	2.35747	4.41074	2.18451	1.01371	2.65e-07	1.77e-06	UP
ENSGALG00000045175	-	-	2:56311782-56314521	2.49367	2.88681	3.297	1.20471	1.01727	1.11709	2.8925	1.11302	1.37783	2.67e-07	1.78e-06	UP
ENSGALG00000008425	-	-	10:20232733-20276263	0.851979	1.26335	0.974829	0.390985	0.592644	0.477323	1.03005	0.486984	1.08077	2.82e-07	1.88e-06	UP
ENSGALG00000002466	SLC2A5	solute carrier family 2 member 5 [Source:HGNC Symbol;Acc:HGNC:11010]	21:3236367-3247209	4.12329	5.81487	4.94908	2.64069	1.98243	2.64816	4.96241	2.42376	1.03379	3.35e-07	2.21e-06	UP
ENSGALG00000012128	IMMP1L	inner mitochondrial membrane peptidase subunit 1 [Source:HGNC Symbol;Acc:HGNC:26317]	5:5029457-5061669	3.63771	4.31239	4.44292	1.83203	2.26719	1.49378	4.13101	1.86433	1.14783	3.95e-07	2.58e-06	UP
ENSGALG00000045695	-	-	AADN04021729.1:30-2322	1.67822	1.73272	1.27708	0.236085	0.564841	0.155075	1.56267	0.318667	2.2939	4.66e-07	3.01e-06	UP
ENSGALG00000037156	-	-	2:56277588-56282752	1.78647	2.16072	2.38233	0.765858	1.03071	0.754546	2.10984	0.85037	1.31097	5.02e-07	3.22e-06	UP
ENSGALG00000006609	EPHB1	EPH receptor B1 [Source:HGNC Symbol;Acc:HGNC:3392]	9:3708138-3751383	1.57566	1.5494	1.52262	0.82089	0.769594	0.600817	1.54923	0.730434	1.08473	5.36e-07	3.43e-06	UP
ENSGALG00000035819	TMEM51	transmembrane protein 51 [Source:HGNC Symbol;Acc:HGNC:25488]	21:4948042-4953951	3.62009	2.77182	4.49859	1.94534	1.44717	1.57838	3.63017	1.65696	1.1315	5.69e-07	3.63e-06	UP
ENSGALG00000042908	-	-	2:468684-473090	1.23245	1.07158	1.51378	0.577893	0.155939	0.539393	1.2726	0.424409	1.58426	6e-07	3.8e-06	UP
ENSGALG00000034373	KATNB1	Katanin p80 WD40 repeat-containing subunit B1 [Source:UniProtKB/Swiss-Prot;Acc:Q5ZIU8]	11:536140-553532	1.07199	1.09006	0.824034	0.502653	0.49979	0.30013	0.995362	0.434191	1.19689	6.41e-07	4.05e-06	UP
ENSGALG00000035685	-	-	MT:6280-6355	75.9596	72.9062	80.3307	32.1056	42.1789	39.5392	76.3989	37.9412	1.00978	6.92e-07	4.34e-06	UP
ENSGALG00000029012	-	-	3:111042233-111235595	0.9934	0.974387	0.907157	0.326054	0.334326	0.504801	0.958315	0.388394	1.30298	8.29e-07	5.14e-06	UP
ENSGALG00000005379	SGSM1	small G protein signaling modulator 1 [Source:HGNC Symbol;Acc:HGNC:29410]	15:6959394-6984189	0.707461	1.08308	0.841597	0.343161	0.351881	0.270464	0.877379	0.321835	1.44688	8.8e-07	5.44e-06	UP
ENSGALG00000024395	-	-	28:914935-916749	1.76637	2.27977	2.3524	0.776481	0.849271	0.969013	2.13284	0.864921	1.30214	1.02e-06	6.24e-06	UP
ENSGALG00000003353	RAI14	retinoic acid induced 14 [Source:HGNC Symbol;Acc:HGNC:14873]	Z:10460208-10544773	0.87772	1.2358	1.02552	0.324254	0.511508	0.417759	1.04635	0.41784	1.32434	1.07e-06	6.57e-06	UP
ENSGALG00000012639	MTERF2	mitochondrial transcription termination factor 2 [Source:HGNC Symbol;Acc:HGNC:30779]	1:53679123-53683274	2.58428	2.60318	3.0698	0.82752	1.45462	1.22296	2.75242	1.16837	1.2362	1.09e-06	6.67e-06	UP
ENSGALG00000012111	TMEM37	transmembrane protein 37 [Source:HGNC Symbol;Acc:HGNC:18216]	7:28522174-28525263	2.79822	4.58281	4.04674	1.80971	1.29895	2.13962	3.80926	1.74943	1.12263	1.2e-06	7.29e-06	UP
ENSGALG00000030898	-	-	AADN04012696.1:21-6668	0.353275	8.89526	0.439386	0.138927	0.504069	0.0947572	3.22931	0.245918	3.71498	1.27e-06	7.71e-06	UP
ENSGALG00000011323	SNAPC3	small nuclear RNA activating complex polypeptide 3 [Source:HGNC Symbol;Acc:HGNC:11136]	1:45242011-45243420	2.76797	4.04875	4.1543	1.94679	1.16448	1.65164	3.65701	1.58764	1.20378	1.59e-06	9.49e-06	UP
ENSGALG00000044675	-	-	2:127978273-128050362	1.64951	2.05548	2.30853	1.09348	1.01185	0.735729	2.0045	0.947019	1.08178	1.64e-06	9.78e-06	UP
ENSGALG00000030160	DRC7	dynein regulatory complex subunit 7 [Source:HGNC Symbol;Acc:HGNC:25289]	11:555417-567680	0.810921	0.676265	0.854431	0.233973	0.239926	0.288172	0.780539	0.254024	1.61951	1.66e-06	9.87e-06	UP
ENSGALG00000009403	GRK5	G protein-coupled receptor kinase 5 [Source:HGNC Symbol;Acc:HGNC:4544]	6:30062098-30218048	0.4586	0.757627	1.25635	0.129028	0.0882071	0.169465	0.824191	0.1289	2.67673	1.72e-06	1.02e-05	UP
ENSGALG00000003580	MMP2	72 kDa type IV collagenase [Source:UniProtKB/Swiss-Prot;Acc:Q90611]	11:3807841-3842546	0.865202	1.11168	1.13149	0.522879	0.462194	0.461872	1.03612	0.482315	1.10315	1.96e-06	1.16e-05	UP
ENSGALG00000041749	-	-	Z:768225-780841	3.62882	2.57595	3.22187	0.957076	0.872368	1.3621	3.14221	1.06385	1.56249	2.05e-06	1.2e-05	UP
ENSGALG00000025972	SELM	selenoprotein M precursor [Source:RefSeq peptide;Acc:NP_001264788]	15:10036242-10038278	3.40957	3.63968	4.10453	1.51741	2.05607	1.92214	3.71793	1.83187	1.02118	2.08e-06	1.22e-05	UP
ENSGALG00000006375	-	-	9:4743415-4745533	5.16713	3.72447	5.53966	2.74282	1.68749	1.26106	4.81042	1.89712	1.34235	2.28e-06	1.33e-05	UP
ENSGALG00000031565	-	-	2:18298149-18490934	1.57446	1.25406	1.50625	0.759328	0.713723	0.665002	1.44492	0.712684	1.01966	2.45e-06	1.42e-05	UP
ENSGALG00000012857	-	-	1:56889138-56945866	1.21496	1.03733	1.35131	0.482031	0.404416	0.73398	1.2012	0.540142	1.15306	2.78e-06	1.6e-05	UP
ENSGALG00000009552	-	-	5:28954862-28959674	3.37512	3.10465	2.98871	1.09342	1.53423	1.81433	3.15616	1.48066	1.09193	2.85e-06	1.63e-05	UP
ENSGALG00000035464	-	-	19:5444087-5449251	1.16741	1.02456	0.888365	0.383139	0.224483	0.161783	1.02678	0.256469	2.00127	2.9e-06	1.66e-05	UP
ENSGALG00000039839	HEXDC	hexosaminidase D [Source:HGNC Symbol;Acc:HGNC:26307]	18:3547253-3553889	2.38795	2.219	2.72582	1.11965	0.574067	1.32378	2.44426	1.00583	1.28101	2.95e-06	1.69e-05	UP
ENSGALG00000015835	GRIK1	glutamate ionotropic receptor kainate type subunit 1 [Source:HGNC Symbol;Acc:HGNC:4579]	1:104161063-104236516	1.48043	1.29338	1.71012	0.854339	0.416113	0.757547	1.49464	0.676	1.14471	4.23e-06	2.35e-05	UP
ENSGALG00000042784	TPPP	tubulin polymerization promoting protein [Source:HGNC Symbol;Acc:HGNC:24164]	2:55779638-55828976	1.89193	3.31628	2.4554	1.03151	1.0154	1.30086	2.55454	1.11592	1.19482	4.3e-06	2.39e-05	UP
ENSGALG00000035923	MTMR11	myotubularin related protein 11 [Source:HGNC Symbol;Acc:HGNC:24307]	25:925459-932068	2.10721	2.25072	1.76946	0.579208	1.08298	1.14131	2.04246	0.9345	1.12804	4.37e-06	2.43e-05	UP
ENSGALG00000028685	SEMA5A	semaphorin 5A [Source:HGNC Symbol;Acc:HGNC:10736]	2:78926050-79169210	0.387263	0.556318	0.444193	0.142105	0.226669	0.108904	0.462591	0.159226	1.53866	4.48e-06	2.48e-05	UP
ENSGALG00000032882	EVA1C	eva-1 homolog C [Source:HGNC Symbol;Acc:HGNC:13239]	1:104968387-104988771	1.31014	0.760896	1.5786	0.307172	0.31491	0	1.21655	0.207361	2.55258	4.58e-06	2.53e-05	UP
ENSGALG00000007084	DUSP12	dual specificity phosphatase 12 [Source:HGNC Symbol;Acc:HGNC:3067]	1:79177407-79181322	4.03084	4.48696	3.96214	1.89003	2.66471	1.62932	4.15998	2.06135	1.01299	4.75e-06	2.62e-05	UP
ENSGALG00000035187	FHL3	four and a half LIM domains 3 [Source:HGNC Symbol;Acc:HGNC:3704]	23:3494006-3519669	1.19777	0.977844	1.30012	0.444079	0.374986	0.669152	1.15858	0.496072	1.22373	4.78e-06	2.63e-05	UP
ENSGALG00000001824	-	-	11:1224063-1227271	2.89045	1.98958	2.16775	0.746408	1.20843	1.1998	2.34926	1.05155	1.1597	4.84e-06	2.66e-05	UP
ENSGALG00000016667	-	Gallinacin-10 [Source:UniProtKB/Swiss-Prot;Acc:Q6QLQ9]	3:107884725-107887441	3.67058	4.13444	4.17582	1.8776	1.49738	1.74704	3.99361	1.70734	1.22594	5.01e-06	2.75e-05	UP
ENSGALG00000026595	-	-	5:1002851-1003789	1.64523	2.14571	2.0208	0.812012	0.582887	0.480009	1.93725	0.624969	1.63215	5.28e-06	2.89e-05	UP
ENSGALG00000008537	-	-	9:16012725-16023253	1.12293	1.34873	1.23241	0.601748	0.528879	0.698726	1.23469	0.609784	1.01778	5.33e-06	2.91e-05	UP
ENSGALG00000008911	RNF208	ring finger protein 208 [Source:HGNC Symbol;Acc:HGNC:25420]	17:1464876-1465673	4.68695	5.89133	6.72006	3.2487	1.27372	2.6359	5.76611	2.3861	1.27294	5.56e-06	3.03e-05	UP
ENSGALG00000028942	ZBTB25	zinc finger and BTB domain containing 25 [Source:HGNC Symbol;Acc:HGNC:13112]	5:52985802-52989574	1.60601	1.56343	2.32794	0.774561	0.529454	0.932686	1.83246	0.745567	1.29737	5.71e-06	3.11e-05	UP
ENSGALG00000014793	DLGAP1	DLG associated protein 1 [Source:HGNC Symbol;Acc:HGNC:2905]	2:100746250-101066076	0.565344	0.667112	0.676074	0.189342	0.213567	0.335798	0.636177	0.246236	1.36939	6.11e-06	3.31e-05	UP
ENSGALG00000002554	TSPAN2	tetraspanin 2 [Source:HGNC Symbol;Acc:HGNC:20659]	26:3987671-4005550	2.05667	2.929	2.77044	0.964351	1.60257	1.21222	2.58537	1.25971	1.03727	7.98e-06	4.22e-05	UP
ENSGALG00000004943	SS18L2	SS18 like 2 [Source:HGNC Symbol;Acc:HGNC:15593]	11:11030199-11043197	1.2586	1.01073	1.88516	0.693176	0.61473	0.516818	1.38483	0.608241	1.18699	8.23e-06	4.35e-05	UP
ENSGALG00000005422	PDLIM1	PDZ and LIM domain 1 [Source:HGNC Symbol;Acc:HGNC:2067]	6:16449298-16486297	1.64457	1.69799	1.71775	0.771128	0.279058	0.938503	1.68677	0.662896	1.34741	9.03e-06	4.74e-05	UP
ENSGALG00000002562	ARAP3	ArfGAP with RhoGAP domain, ankyrin repeat and PH domain 3 [Source:HGNC Symbol;Acc:HGNC:24097]	13:1939272-1953501	0.325242	0.527694	0.597147	0.232383	0.163816	0.085853	0.483361	0.160684	1.58887	9.2e-06	4.82e-05	UP
ENSGALG00000001038	MAN1C1	mannosidase alpha class 1C member 1 [Source:HGNC Symbol;Acc:HGNC:19080]	23:2298000-2325825	5.08554	5.12729	5.46367	1.96373	2.01361	3.7037	5.2255	2.56035	1.02923	9.82e-06	5.12e-05	UP
ENSGALG00000007092	LYSMD4	LysM domain containing 4 [Source:HGNC Symbol;Acc:HGNC:26571]	10:17094944-17099572	4.18311	6.11869	6.01296	2.77863	3.01678	2.09352	5.43825	2.62964	1.04828	1.03e-05	5.34e-05	UP
ENSGALG00000039176	-	-	AADN04001795.1:1439-6345	0.659013	0.680483	1.25379	0	0.158451	0.152247	0.864429	0.103566	3.0612	1.22e-05	6.25e-05	UP
ENSGALG00000001204	ENKD1	enkurin domain containing 1 [Source:HGNC Symbol;Acc:HGNC:25246]	11:648321-653717	3.59116	3.2881	3.78132	1.20731	1.82431	2.19112	3.55352	1.74092	1.0294	1.22e-05	6.26e-05	UP
ENSGALG00000004491	DMGDH	dimethylglycine dehydrogenase [Source:HGNC Symbol;Acc:HGNC:24475]	Z:22463196-22497298	2.00343	1.6002	3.18348	1.06346	0.799662	1.01284	2.26237	0.958655	1.23875	1.33e-05	6.77e-05	UP
ENSGALG00000007536	-	-	9:15052884-15055766	2.92714	3.13419	2.86007	1.21999	1.92859	1.30217	2.9738	1.48358	1.00322	1.34e-05	6.81e-05	UP
ENSGALG00000009959	-	-	1:35565047-35594362	1.16036	1.63637	2.09629	0.6635	0.625906	0.915192	1.63101	0.734866	1.15021	1.77e-05	8.82e-05	UP
ENSGALG00000015494	HTR1F	5-hydroxytryptamine receptor 1F [Source:HGNC Symbol;Acc:HGNC:5292]	1:92577663-92578763	0.44312	0.381246	0.824266	0.0692601	0	0	0.549544	0.0230867	4.5731	2.06e-05	0.000101945	UP
ENSGALG00000009628	-	-	4:11436464-11437348	3.60045	5.78264	4.76943	2.06331	1.73108	2.67973	4.71751	2.15804	1.1283	2.19e-05	0.000107702	UP
ENSGALG00000046507	-	-	12:11556422-11561239	1.68297	2.22641	2.45476	1.18369	0.505743	1.02046	2.12138	0.903295	1.23173	2.21e-05	0.000108607	UP
ENSGALG00000042570	-	-	1:175487151-175493054	1.29061	1.04698	1.77727	0.259372	0.443242	0.255515	1.37162	0.319376	2.10255	2.29e-05	0.000112556	UP
ENSGALG00000045861	-	-	AADN04004694.1:3796-5846	1.77309	10.7228	10.6661	1.06888	1.58322	2.10632	7.72069	1.58614	2.28321	2.51e-05	0.000122841	UP
ENSGALG00000005096	B9D1	B9 domain containing 1 [Source:HGNC Symbol;Acc:HGNC:24123]	14:5257917-5260122	2.48371	3.91418	3.97914	1.90013	0.94278	1.69087	3.45901	1.51126	1.1946	2.56e-05	0.000124848	UP
ENSGALG00000010758	-	-	8:25232212-25241357	1.29937	1.85199	2.37889	0.662232	1.08647	0.991736	1.84341	0.913479	1.01294	2.73e-05	0.000132381	UP
ENSGALG00000001486	ZAP70	zeta chain of T cell receptor associated protein kinase 70 [Source:HGNC Symbol;Acc:HGNC:12858]	28:1808132-1829433	1.31836	1.2979	1.30659	0.776299	0.442239	0.67986	1.30762	0.632799	1.04712	2.8e-05	0.000135907	UP
ENSGALG00000011859	-	-	1:49180327-49185207	2.66395	1.91343	2.58552	1.35772	0.946676	1.07012	2.38763	1.12484	1.08586	3.13e-05	0.000150349	UP
ENSGALG00000020999	DYNLL1	dynein light chain LC8-type 1 [Source:HGNC Symbol;Acc:HGNC:15476]	15:9332406-9334064	4.87862	4.47743	5.77513	2.03335	2.99705	2.12848	5.04373	2.38629	1.07972	4.4e-05	0.000205502	UP
ENSGALG00000035039	-	-	16:213404-214284	1.42654	2.20927	2.41235	0.780282	0.457172	0.549169	2.01605	0.595541	1.75926	4.41e-05	0.000205827	UP
ENSGALG00000028789	SNORD12	Small nucleolar SNORD12/SNORD106 [Source:RFAM;Acc:RF00581]	20:6659801-6659892	14.141	17.3377	13.451	4.14432	5.94925	4.08295	14.9766	4.72551	1.66417	5.3e-05	0.000243335	UP
ENSGALG00000034975	CFTII	fucosyltransferase 7 [Source:HGNC Symbol;Acc:HGNC:4018]	17:946578-947621	1.09035	1.20618	1.26435	0.219125	0.224663	0.575667	1.18696	0.339818	1.80444	5.35e-05	0.000245089	UP
ENSGALG00000032887	-	-	AADN04001138.1:12852-14668	3.124	2.87684	2.74149	1.26689	1.46144	1.40422	2.91411	1.37751	1.08099	5.42e-05	0.000248135	UP
ENSGALG00000019715	KRT12	keratin 12 [Source:HGNC Symbol;Acc:HGNC:6414]	27:4933245-4937613	0.372027	0.164631	0.32356	0	0	0	0.286739	0	Inf	5.95e-05	0.000270238	UP
ENSGALG00000035580	MPP2	membrane palmitoylated protein 2 [Source:HGNC Symbol;Acc:HGNC:7220]	27:5615996-5621784	0.645896	1.17691	1.38787	0.285032	0.328806	0.526586	1.07022	0.380141	1.49331	6.69e-05	0.000301231	UP
ENSGALG00000006405	CEP19	centrosomal protein 19 [Source:HGNC Symbol;Acc:HGNC:28209]	9:4675125-4677900	0.319807	0.639756	0.50701	0.224924	0.134545	0.166198	0.488857	0.175222	1.48023	6.89e-05	0.000310347	UP
ENSGALG00000012787	-	-	2:64587752-64609767	0.964859	0.633984	0.26697	0	0	0.0810104	0.621938	0.0270035	4.52555	7.31e-05	0.000327458	UP
ENSGALG00000005517	KIF9	kinesin family member 9 [Source:HGNC Symbol;Acc:HGNC:16666]	2:3971607-3992312	0.963046	1.77563	1.43087	0.516079	0.628394	0.730887	1.38985	0.62512	1.15273	7.56e-05	0.000337745	UP
ENSGALG00000030037	-	-	AADN04003412.1:2044-4402	0.305529	0.270362	1.06281	0.081863	0.0839459	0	0.546235	0.0552696	3.30496	7.57e-05	0.000337897	UP
ENSGALG00000008947	PAK5	p21 (RAC1) activated kinase 5 [Source:HGNC Symbol;Acc:HGNC:15916]	3:13895067-13938400	0.881002	0.758016	0.744942	0.240954	0.352993	0.305234	0.794653	0.299727	1.40668	7.69e-05	0.00034207	UP
ENSGALG00000046524	-	-	AADN04020224.1:21-2851	0.751477	0.651765	0.579502	0.225497	0.346837	0.166628	0.660914	0.24632	1.42393	7.79e-05	0.000346294	UP
ENSGALG00000025840	-	-	5:997769-999012	1.30723	2.227	2.18855	0.735522	0.691347	0.905864	1.90759	0.777578	1.29469	7.95e-05	0.000352806	UP
ENSGALG00000034578	-	-	AADN04021554.1:59-2404	1.6504	2.19632	1.37687	0.894222	0.67006	0.982688	1.7412	0.84899	1.03626	8.04e-05	0.000356404	UP
ENSGALG00000005074	FAM102A	family with sequence similarity 102 member A [Source:HGNC Symbol;Acc:HGNC:31419]	17:5367397-5398325	1.4452	1.29756	2.13586	1.00172	0.694834	0.377368	1.62621	0.691308	1.23411	8.08e-05	0.000358217	UP
ENSGALG00000028174	-	-	7:8205753-8213176	0.413804	0.640856	0.909673	0	0.265229	0	0.654778	0.0884098	2.88873	8.15e-05	0.000361318	UP
ENSGALG00000042715	-	-	2:128058550-128068123	1.46458	2.19004	1.84474	0.61568	0.922686	1.02653	1.83312	0.854967	1.10036	8.32e-05	0.000368212	UP
ENSGALG00000016906	SPRY2	sprouty RTK signaling antagonist 2 [Source:HGNC Symbol;Acc:HGNC:11270]	1:152670026-152675345	0.701711	0.588667	0.489491	0.123391	0.126509	0.243111	0.59329	0.164337	1.85208	8.95e-05	0.000393308	UP
ENSGALG00000004081	TMCO4	transmembrane and coiled-coil domains 4 [Source:HGNC Symbol;Acc:HGNC:27393]	21:4782259-4816741	1.45119	1.18987	1.47246	0.760513	0.410435	0.709847	1.37118	0.626932	1.12903	9.03e-05	0.000395985	UP
ENSGALG00000003648	SVIP	small VCP interacting protein [Source:HGNC Symbol;Acc:HGNC:25238]	5:3016548-3020336	1.94832	4.22443	3.88783	0.609009	1.74854	1.44009	3.35353	1.26588	1.40554	9.53e-05	0.000414555	UP
ENSGALG00000031792	-	-	AADN04006459.1:7007-8909	1.26743	1.20793	1.48385	0.457122	0.749985	0.49542	1.31974	0.567509	1.21754	0.000105878	0.000457604	UP
ENSGALG00000002563	TPM4	tropomyosin 4 [Source:HGNC Symbol;Acc:HGNC:12013]	28:4446782-4454984	1.59991	2.12038	3.5375	1.09727	0.964392	1.3679	2.41926	1.14319	1.08151	0.000110659	0.000476304	UP
ENSGALG00000000528	-	-	11:19093979-19155591	0.960902	0.803155	0.97498	0.343257	0.308008	0.380469	0.913012	0.343911	1.4086	0.000135281	0.000572878	UP
ENSGALG00000042579	-	-	AADN04017369.1:1912-3383	0	0	4.6508	0	0	0	1.55027	0	Inf	0.000144537	0.000609777	UP
ENSGALG00000000402	LOXL2	lysyl oxidase like 2 [Source:HGNC Symbol;Acc:HGNC:6666]	22:1213671-1249445	0.11436	0.141683	0.301689	0.0214502	0.0219851	0.0211242	0.185911	0.0215199	3.11087	0.000154025	0.000645993	UP
ENSGALG00000040216	-	-	AADN04000971.1:18784-20535	1.30516	0.831481	0.958007	0.572906	0.507351	0.410516	1.03155	0.496924	1.05371	0.000154966	0.00064942	UP
ENSGALG00000011319	ADGRL3	adhesion G protein-coupled receptor L3 [Source:HGNC Symbol;Acc:HGNC:20974]	4:48307262-48698041	0.556496	1.00551	0.737177	0.333408	0.460783	0.328482	0.766394	0.374224	1.03418	0.000168763	0.000702618	UP
ENSGALG00000015017	-	-	3:65965566-65976932	2.50533	2.46916	3.87086	1.81545	0.930765	1.52564	2.94845	1.42395	1.05006	0.000171897	0.000714663	UP
ENSGALG00000008442	TENM1	teneurin transmembrane protein 1 [Source:HGNC Symbol;Acc:HGNC:8117]	4:15355480-15586589	0.109732	0.175096	0.121459	0.00935534	0.0671489	0.0276487	0.135429	0.0347176	1.96379	0.000175534	0.000728628	UP
ENSGALG00000038375	-	-	2:55831578-55833903	1.42264	1.69486	3.18311	0.855198	1.01723	0.909983	2.1002	0.92747	1.17916	0.000177536	0.000735388	UP
ENSGALG00000010929	SPARCL1	SPARC like 1 [Source:HGNC Symbol;Acc:HGNC:11220]	4:46000965-46014013	0.436993	0.421111	0.532088	0.136609	0.224109	0.107653	0.463397	0.156124	1.56956	0.000182675	0.000755082	UP
ENSGALG00000025418	SNORA41	Small nucleolar RNA SNORA41 [Source:RFAM;Acc:RF00403]	7:12626177-12626310	12.7427	16.2894	16.0075	6.82828	4.66782	7.84869	15.0132	6.44826	1.21925	0.000206378	0.000845283	UP
ENSGALG00000034995	-	-	10:12950765-12953019	7.34088	2.88744	3.26316	1.90134	1.61347	1.93785	4.49716	1.81755	1.30702	0.000221605	0.00090155	UP
ENSGALG00000033943	HYI	hydroxypyruvate isomerase (putative) [Source:HGNC Symbol;Acc:HGNC:26948]	8:19841597-19843957	2.01892	1.51611	2.14168	0.774519	0.705968	0.763084	1.89224	0.747857	1.33926	0.000235385	0.000952439	UP
ENSGALG00000034832	-	-	5:43004020-43007116	1.6078	2.6087	1.74787	0.969242	0.552174	0.530553	1.98812	0.68399	1.53936	0.000241226	0.000973068	UP
ENSGALG00000034516	-	-	18:1285875-1501949	0.598677	1.34861	0.994015	0.306247	0.261673	0.402273	0.980434	0.323398	1.60011	0.000243259	0.000980768	UP
ENSGALG00000004336	INPPL1	inositol polyphosphate phosphatase like 1 [Source:HGNC Symbol;Acc:HGNC:6080]	4:1242567-1251009	0.206948	0.192306	0.314964	0.0776334	0.0596967	0.0382457	0.238072	0.0585253	2.02427	0.000260896	0.00104545	UP
ENSGALG00000017021	ATP7B	ATPase copper transporting beta [Source:HGNC Symbol;Acc:HGNC:870]	1:170322066-170351964	0.194736	0.603177	0.431095	0.166009	0.102133	0.13085	0.40967	0.132997	1.62306	0.000268452	0.0010719	UP
ENSGALG00000036969	KLHL14	kelch-like protein 14 [Source:RefSeq peptide;Acc:NP_001012884]	2:106913658-106974273	0.293652	0.196184	0.420655	0.0810021	0.11628	0.111727	0.303497	0.103003	1.55899	0.000277801	0.00110397	UP
ENSGALG00000004293	-	-	3:45526014-45546436	0.202522	0.383327	0.17122	0	0.0324438	0.0623776	0.252356	0.0316071	2.99714	0.000287492	0.00113982	UP
ENSGALG00000004509	-	Polyubiquitin-B Ubiquitin [Source:UniProtKB/Swiss-Prot;Acc:P0CG62]	19:6584989-6587790	134.635	32.865	34.7321	26.8493	23.6485	25.3737	67.4107	25.2905	1.41438	0.000305729	0.00120635	UP
ENSGALG00000010309	-	-	5:38197888-38199828	0.415921	0.501026	0.422035	0	0.133326	0	0.446327	0.0444419	3.32811	0.000313979	0.00123426	UP
ENSGALG00000035452	-	-	AADN04014356.1:69-1179	7.48561	9.32808	7.85736	3.38889	5.21243	3.33881	8.22368	3.98004	1.047	0.00031897	0.00125107	UP
ENSGALG00000037997	RGS22	regulator of G-protein signaling 22 [Source:HGNC Symbol;Acc:HGNC:24499]	2:128915167-128970668	0.970131	0.813861	0.779274	0.644409	0.291528	0.317447	0.854422	0.417795	1.03215	0.000380666	0.00146637	UP
ENSGALG00000021092	-	-	9:9524183-9530093	0.67789	0.741118	0.606911	0.261752	0.345093	0.147357	0.675306	0.251401	1.42555	0.000380817	0.00146659	UP
ENSGALG00000001006	TP73	tumor protein p73 [Source:HGNC Symbol;Acc:HGNC:12003]	21:929105-957410	1.55811	1.10074	1.0401	0.384508	0.63085	0.681926	1.23299	0.565761	1.12389	0.00038443	0.00147941	UP
ENSGALG00000017024	NEK3	NIMA related kinase 3 [Source:HGNC Symbol;Acc:HGNC:7746]	1:170393901-170406389	1.57522	2.34397	2.3975	0.782064	0.801918	1.4982	2.10556	1.0274	1.03521	0.000420279	0.00160287	UP
ENSGALG00000007720	AIFM3	apoptosis inducing factor, mitochondria associated 3 [Source:HGNC Symbol;Acc:HGNC:26398]	15:10092337-10106923	0.597544	0.484743	1.12599	0.280164	0.246245	0.197182	0.736092	0.241197	1.60967	0.000421157	0.00160583	UP
ENSGALG00000045936	FAM83F	family with sequence similarity 83 member F [Source:HGNC Symbol;Acc:HGNC:25148]	1:50300711-50313130	2.3546	2.43112	1.525	0.798686	1.4452	0.879455	2.10357	1.04111	1.01471	0.00043413	0.00165129	UP
ENSGALG00000000616	ELF3	E74 like ETS transcription factor 3 [Source:HGNC Symbol;Acc:HGNC:3318]	26:313618-317551	0.3825	0.451369	0.249506	0.0768704	0.183915	0.0504931	0.361125	0.103759	1.79925	0.000495713	0.00186301	UP
ENSGALG00000033260	SIAT9	ST3 beta-galactoside alpha-2,3-sialyltransferase 5 [Source:HGNC Symbol;Acc:HGNC:10872]	4:85969310-85990133	0.147293	0.38021	0.448374	0.034536	0.0708293	0.0680559	0.325292	0.0578071	2.49242	0.000499056	0.00187378	UP
ENSGALG00000036938	RALYL	RALY RNA binding protein-like [Source:HGNC Symbol;Acc:HGNC:27036]	2:122750115-123128453	0.131357	0.189888	0.159951	0.0246383	0.0252527	0	0.160398	0.0166303	3.26977	0.000548649	0.00204486	UP
ENSGALG00000002558	-	Delta-1 crystallin [Source:UniProtKB/Swiss-Prot;Acc:P02521]	19:4932052-4939807	0.301385	0.351777	0.305806	0.14746	0.1134	0.181611	0.319656	0.14749	1.1159	0.000573436	0.00212666	UP
ENSGALG00000008217	RNFT2	ring finger protein, transmembrane 2 [Source:HGNC Symbol;Acc:HGNC:25905]	15:11478738-11502340	1.15649	1.28591	1.26372	0.458826	0.684341	0.657545	1.23537	0.600237	1.04134	0.000573403	0.00212666	UP
ENSGALG00000003003	CCL20	C-C motif chemokine ligand 20 [Source:HGNC Symbol;Acc:HGNC:10619]	9:9539782-9541879	4.96021	4.31806	5.03302	2.64504	3.08625	0.718895	4.77043	2.15006	1.14974	0.000645334	0.00236929	UP
ENSGALG00000005519	TLL2	tolloid like 2 [Source:HGNC Symbol;Acc:HGNC:11844]	6:16594013-16673810	0.632752	0.490001	0.596167	0.211917	0.347686	0.250544	0.572973	0.270049	1.08525	0.00066722	0.0024428	UP
ENSGALG00000014930	ENC1	ectodermal-neural cortex 1 [Source:HGNC Symbol;Acc:HGNC:3345]	Z:24273768-24275537	1.42408	1.51777	0.978836	0.64619	0.795122	0.381973	1.3069	0.607762	1.10457	0.000690138	0.00251558	UP
ENSGALG00000001773	RFX2	regulatory factor X2 [Source:HGNC Symbol;Acc:HGNC:9983]	28:1576435-1603526	0.507994	0.491704	0.579874	0.178654	0.33582	0.0879985	0.526524	0.200824	1.39057	0.000741718	0.00268988	UP
ENSGALG00000017031	-	-	1:170492649-170509421	0.697739	0.864496	1.36875	0.348952	0.357831	0.472746	0.976995	0.393176	1.31317	0.000772934	0.00279087	UP
ENSGALG00000000887	NR0B2	nuclear receptor subfamily 0 group B member 2 [Source:HGNC Symbol;Acc:HGNC:7961]	23:1837228-1839682	0.0401709	0.165877	0.224134	0	0.0386246	0	0.143394	0.0128749	3.47735	0.000784716	0.00282756	UP
ENSGALG00000027255	NRXN3	neurexin 3 isoform c precursor [Source:RefSeq peptide;Acc:NP_001258854]	5:40155940-40505519	0.306412	0.203383	0.333107	0.164191	0.0210383	0.0808777	0.280967	0.0887022	1.66336	0.000786524	0.00283213	UP
ENSGALG00000031306	-	-	14:1108457-1108957	3.89505	5.02713	2.30539	1.67412	1.56064	1.49953	3.74252	1.5781	1.24583	0.000788262	0.00283774	UP
ENSGALG00000016498	MFSD2B	major facilitator superfamily domain containing 2B [Source:HGNC Symbol;Acc:HGNC:37207]	3:104544323-104575302	0.582307	0.710539	0.483417	0.248227	0.203584	0.0488911	0.592088	0.166901	1.82682	0.000805587	0.00289481	UP
ENSGALG00000008888	-	-	4:16915775-17249012	0.694098	0.870248	0.80487	0.232486	0.143017	0.503878	0.789738	0.293127	1.42985	0.000850532	0.00304035	UP
ENSGALG00000014675	RHOBTB3	Rho related BTB domain containing 3 [Source:HGNC Symbol;Acc:HGNC:18757]	Z:57359528-57387760	0.239925	0.385351	0.378688	0.0500036	0.179453	0.0738899	0.334655	0.101115	1.72667	0.000868755	0.00309775	UP
ENSGALG00000035680	-	-	3:54565080-54565526	3.81996	4.88317	3.32228	2.72933	1.3993	1.00834	4.00847	1.71232	1.22709	0.000898196	0.0031854	UP
ENSGALG00000004113	-	-	4:1459504-1463941	2.08284	2.23168	3.46913	1.10561	0.717991	1.88808	2.59455	1.23723	1.06837	0.000902928	0.00320074	UP
ENSGALG00000034860	BCHE	butyrylcholinesterase [Source:HGNC Symbol;Acc:HGNC:983]	9:21061419-21088025	0.157646	0.284878	0.479889	0	0.113693	0.0364017	0.307471	0.0500315	2.61954	0.000924201	0.00326438	UP
ENSGALG00000044015	-	-	Z:80912178-80915385	0.0501394	0.258786	0.356067	0	0	0	0.221664	0	Inf	0.000958175	0.00336849	UP
ENSGALG00000043409	-	-	28:3727817-3728983	2.2267	1.26078	1.38476	0.875658	0.759749	0.464575	1.62408	0.699994	1.21421	0.000961154	0.00337698	UP
ENSGALG00000005005	MIEF2	mitochondrial elongation factor 2 [Source:HGNC Symbol;Acc:HGNC:17920]	14:5104842-5107494	1.51873	2.05052	1.42243	0.821664	0.730192	0.917449	1.66389	0.823101	1.01542	0.000980489	0.00343772	UP
ENSGALG00000006190	FHL1	four and a half LIM domains 1 [Source:HGNC Symbol;Acc:HGNC:3702]	4:4248504-4258576	0.222767	0.460001	0.587674	0.0835676	0.12852	0.0823384	0.423481	0.0981419	2.10936	0.000994689	0.00348208	UP
ENSGALG00000032890	-	-	AADN04000989.1:24329-26297	1.15331	1.27584	1.25379	0.463559	0.712913	0.228332	1.22765	0.468268	1.39049	0.00103148	0.00360044	UP
ENSGALG00000011111	PGBD5	piggyBac transposable element derived 5 [Source:HGNC Symbol;Acc:HGNC:19405]	3:40452230-40516338	0.366718	0.791673	0.575057	0.18759	0.064121	0.338811	0.577816	0.196841	1.55358	0.00104634	0.00364583	UP
ENSGALG00000034553	-	-	KQ759584.1:6055-7748	0.836694	0.609839	0.59928	0.230797	0.141978	0.363799	0.681938	0.245525	1.47377	0.00105113	0.00365952	UP
ENSGALG00000008141	COL4A5	collagen type IV alpha 5 chain [Source:HGNC Symbol;Acc:HGNC:2207]	4:13955889-14009116	0.389738	0.368875	0.280121	0.197972	0.0936882	0.165041	0.346245	0.152234	1.1855	0.00110432	0.00382414	UP
ENSGALG00000015833	-	-	3:77241401-77263253	1.06095	2.34028	1.32118	0.723613	0.602863	0.846593	1.57414	0.724356	1.11979	0.00110691	0.00383061	UP
ENSGALG00000006901	AATK	apoptosis associated tyrosine kinase [Source:HGNC Symbol;Acc:HGNC:21]	18:9368615-9389026	0.239619	0.282743	0.289435	0.160505	0.0438823	0.158139	0.270599	0.120842	1.16304	0.00111692	0.00386014	UP
ENSGALG00000008401	ASB13	ankyrin repeat and SOCS box containing 13 [Source:HGNC Symbol;Acc:HGNC:19765]	1:1117558-1125832	0.686124	0.974088	0.69624	0.402191	0	0.15851	0.785484	0.1869	2.07131	0.0011473	0.00395213	UP
ENSGALG00000006534	PEX11A	peroxisomal biogenesis factor 11 alpha [Source:HGNC Symbol;Acc:HGNC:8852]	10:12816151-12818018	2.09332	2.27508	1.90049	1.03317	0.529728	1.11973	2.08963	0.894209	1.22456	0.00114818	0.00395428	UP
ENSGALG00000046383	-	-	AADN04024672.1:34-1860	0.67569	1.55033	0.609451	0.49281	0	0	0.945156	0.16427	2.52448	0.00116369	0.00400419	UP
ENSGALG00000033874	-	-	AADN04012062.1:218-7439	0.317776	0.533165	0.42319	0.223495	0.152782	0.201847	0.42471	0.192708	1.14006	0.00136796	0.00463011	UP
ENSGALG00000006965	C12orf43	chromosome 12 open reading frame 43 [Source:HGNC Symbol;Acc:HGNC:25719]	15:9145291-9148312	1.86915	2.46602	2.10734	1.07118	0.898652	0.959468	2.1475	0.976434	1.13706	0.00137137	0.00463966	UP
ENSGALG00000031497	-	-	AADN04001641.1:17577-20663	0.552529	0.33027	0.737666	0.190884	0.251661	0.214948	0.540155	0.219165	1.30136	0.00144475	0.00486908	UP
ENSGALG00000005688	DNASE1L3	deoxyribonuclease 1 like 3 [Source:HGNC Symbol;Acc:HGNC:2959]	12:8934103-8937705	0.249979	0.387152	0.570737	0.0586129	0.0600747	0.0577223	0.402623	0.0588033	2.77546	0.00144991	0.00488226	UP
ENSGALG00000001136	-	-	21:1399143-1400827	1.50575	1.07631	2.17416	0.814641	0.556894	0.856119	1.58541	0.742551	1.09429	0.00165383	0.00550414	UP
ENSGALG00000005321	-	-	20:8025228-8037317	0.314635	0.30938	0.288843	0.126446	0.158474	0.138431	0.304286	0.141117	1.10854	0.00167511	0.00556789	UP
ENSGALG00000016309	KLHL31	kelch like family member 31 [Source:HGNC Symbol;Acc:HGNC:21353]	3:88500867-88504577	0.2557	0.439991	0.216179	0.0799323	0	0.0787566	0.303957	0.0528963	2.52263	0.00184155	0.00605968	UP
ENSGALG00000034119	COL15A1	collagen type XV alpha 1 chain [Source:HGNC Symbol;Acc:HGNC:2192]	2:55990571-56094186	0.367564	0.938785	0.706646	0.417255	0.279043	0.16086	0.670998	0.285719	1.23171	0.0019212	0.00629411	UP
ENSGALG00000034952	-	-	4:52791793-52825639	1.35314	1.14307	0.374405	0	0	0.454555	0.956871	0.151518	2.65883	0.00194194	0.00635675	UP
ENSGALG00000038504	MID1	midline 1 (Opitz/BBB syndrome) [Source:RefSeq peptide;Acc:NP_989460]	1:124632218-124725073	0.389218	0.58454	0.466712	0.165917	0.306199	0	0.480157	0.157372	1.60933	0.00200995	0.00655702	UP
ENSGALG00000030732	-	-	5:23932010-23933496	0.441241	0.520648	0.127897	0	0.0605869	0.0582145	0.363262	0.0396005	3.19742	0.00206116	0.00669962	UP
ENSGALG00000033206	-	-	3:38346018-38349303	2.58339	2.38663	1.51759	1.02001	0.784442	0.87943	2.16254	0.894629	1.27336	0.002076	0.00673807	UP
ENSGALG00000030602	ADAM33	disintegrin and metalloproteinase domain-containing protein 33 precursor [Source:RefSeq peptide;Acc:NP_001075887]	4:90146901-90170368	0.258943	0.178232	0.29194	0.0809506	0.0553401	0.0531732	0.243038	0.0631546	1.94422	0.0020872	0.00676889	UP
ENSGALG00000011145	TRIL	TLR4 interactor with leucine rich repeats [Source:HGNC Symbol;Acc:HGNC:22200]	2:33598483-33600756	0.643599	0.775296	0.65306	0.167668	0.240691	0.495556	0.690652	0.301305	1.19673	0.00210016	0.0068081	UP
ENSGALG00000004518	-	-	Z:22436006-22451930	0.389064	0.401711	0.451152	0	0.16032	0.102712	0.413976	0.0876773	2.23927	0.00218725	0.00706422	UP
ENSGALG00000007543	APCDD1L	APC down-regulated 1 like [Source:HGNC Symbol;Acc:HGNC:26892]	20:11368023-11381833	0.872551	0.506754	0.885302	0.204575	0.419509	0.251933	0.754869	0.292006	1.37023	0.00218788	0.0070648	UP
ENSGALG00000026957	SEMA4G	semaphorin 4G [Source:HGNC Symbol;Acc:HGNC:10735]	6:23090874-23099929	0.209419	0.401541	0.333891	0.0280557	0.11505	0.138202	0.31495	0.093769	1.74794	0.00219468	0.0070824	UP
ENSGALG00000040342	ADAMTS1	ADAM metallopeptidase with thrombospondin type 1 motif 1 [Source:HGNC Symbol;Acc:HGNC:217]	1:103028117-103033674	0.402156	0.441176	0.561061	0.188553	0.0725033	0.325108	0.468131	0.195388	1.26057	0.00221033	0.00712942	UP
ENSGALG00000041808	ANO1	anoctamin 1 [Source:HGNC Symbol;Acc:HGNC:21625]	5:17729748-17800632	0.574871	0.664774	0.933284	0.129393	0.265326	0.552391	0.72431	0.315703	1.19804	0.00223398	0.00719889	UP
ENSGALG00000044065	-	-	AADN04001422.1:17389-18518	0.300298	0.310081	0.380858	0.0704113	0	0	0.330413	0.0234704	3.81535	0.00229047	0.0073568	UP
ENSGALG00000011961	TNIP3	TNFAIP3 interacting protein 3 [Source:HGNC Symbol;Acc:HGNC:19315]	4:54501619-54521075	1.36652	1.25422	0.385125	0.498331	0.218999	0	1.00196	0.23911	2.06707	0.00231399	0.00742629	UP
ENSGALG00000005956	-	-	6:17883128-17891963	0.937551	2.19995	1.03775	0.719312	0.163932	0.551257	1.39175	0.478167	1.54131	0.00236578	0.00758322	UP
ENSGALG00000008660	CST7	cystatin F [Source:HGNC Symbol;Acc:HGNC:2479]	3:15825416-15830701	0.296751	0.183858	0.481778	0.0556609	0	0.0548151	0.320795	0.0368253	3.12288	0.00236793	0.00758857	UP
ENSGALG00000009738	-	-	6:32280594-32288663	1.57944	0.978441	1.21799	0.710948	0.425276	0.583732	1.25862	0.573319	1.13444	0.00237453	0.00760352	UP
ENSGALG00000005102	CDH4	cadherin-4 precursor [Source:RefSeq peptide;Acc:NP_001004391]	20:7546069-7840288	0.799582	0.483963	0.419631	0.0775742	0.238605	0.356638	0.567725	0.224272	1.33994	0.00238296	0.00762741	UP
ENSGALG00000045496	-	-	AADN04001097.1:8006-8917	4.52924	4.23096	5.03323	2.42703	1.86643	2.39113	4.59781	2.2282	1.04507	0.00252336	0.00801322	UP
ENSGALG00000045220	-	-	6:17306051-17306928	5.01912	6.21868	7.46927	2.19635	3.53924	2.78227	6.23569	2.83929	1.13502	0.00256917	0.00813512	UP
ENSGALG00000005842	GDPD2	glycerophosphodiester phosphodiesterase domain containing 2 [Source:HGNC Symbol;Acc:HGNC:25974]	4:2546262-2553430	0.156044	0.268555	0.422287	0.0975757	0	0	0.282295	0.0325252	3.11757	0.00267026	0.00841687	UP
ENSGALG00000034756	-	-	23:2588773-2595216	0.355686	0.440669	0.649632	0	0.0683789	0.197169	0.481995	0.088516	2.44501	0.00270562	0.00851807	UP
ENSGALG00000038243	-	-	MT:10708-10775	15.544	14.8155	16.9853	5.60702	5.74911	7.73381	15.7816	6.36331	1.31039	0.0027664	0.00869062	UP
ENSGALG00000029660	MYH13	myosin heavy chain 13 [Source:HGNC Symbol;Acc:HGNC:7571]	18:346043-384341	0.0813057	0.0314856	0.0721927	0.00953193	0.0195489	0	0.0616613	0.00969361	2.66926	0.00276847	0.00869508	UP
ENSGALG00000037336	PRTG	protogenin [Source:HGNC Symbol;Acc:HGNC:26373]	10:7815470-7903310	0.117462	0.147271	0.0766205	0.055073	0.0403405	0.0387609	0.113784	0.0447248	1.34716	0.0028659	0.00896171	UP
ENSGALG00000028448	SH2D1B	SH2 domain containing 1B [Source:HGNC Symbol;Acc:HGNC:30416]	1:87603283-87613437	1.24368	1.12372	1.41975	0.437412	0.299027	0.287318	1.26238	0.341252	1.88724	0.00292226	0.00911982	UP
ENSGALG00000043044	-	-	1:133879807-133899318	0.931649	0.787052	0.902364	0.397125	0.488642	0.391283	0.873688	0.425683	1.03734	0.00294389	0.00917821	UP
ENSGALG00000041501	AMER3	APC membrane recruitment protein 3 [Source:HGNC Symbol;Acc:HGNC:26771]	9:2511932-2514877	0.0552112	0.142482	0.084006	0	0	0	0.0938996	0	Inf	0.00304503	0.00945045	UP
ENSGALG00000045042	-	-	11:1773574-1776022	1.28051	1.98312	1.9489	1.1007	0.307806	0.788708	1.73751	0.732405	1.24631	0.00338049	0.0103891	UP
ENSGALG00000003833	CACNA1E	calcium voltage-gated channel subunit alpha1 E [Source:HGNC Symbol;Acc:HGNC:1392]	8:5721919-5794586	0.0640707	0.0744257	0.0243776	0.00751137	0.00769869	0.0148018	0.0542913	0.0100039	2.44015	0.00343366	0.0105217	UP
ENSGALG00000037826	-	-	33:514813-520397	0.702726	0.752446	0.396124	0.34171	0.175202	0.360722	0.617099	0.292544	1.07685	0.00343303	0.0105217	UP
ENSGALG00000007944	HECW2	HECT, C2 and WW domain containing E3 ubiquitin protein ligase 2 [Source:HGNC Symbol;Acc:HGNC:29853]	7:9831319-9937960	0.224845	0.214306	0.26324	0.0648844	0.116429	0.11187	0.23413	0.0977275	1.26048	0.00355733	0.010871	UP
ENSGALG00000034286	-	-	AADN04013545.1:2787-5789	0.121171	0.125119	0.215179	0	0.0582679	0	0.153823	0.0194226	2.98546	0.00362006	0.0110391	UP
ENSGALG00000033756	-	-	4:12654816-12662761	0.714497	0.88521	1.73991	0.134017	0.412211	0.264091	1.11321	0.270106	2.04312	0.0036858	0.01122	UP
ENSGALG00000010507	-	-	25:2411319-2419611	0.121761	0.0314239	0.154425	0	0	0	0.102537	0	Inf	0.00376558	0.0114385	UP
ENSGALG00000020561	-	-	Z:16555609-16594096	0.119448	0.123322	0.28646	0.0814594	0.0522088	0.0702323	0.17641	0.0679668	1.37603	0.00378254	0.0114834	UP
ENSGALG00000001264	PLXNA2	plexin A2 [Source:HGNC Symbol;Acc:HGNC:9100]	26:2758147-2844703	0.0425798	0.102602	0.144033	0.0266255	0	0.0262339	0.096405	0.0176198	2.45191	0.004161	0.0125164	UP
ENSGALG00000006708	COL23A1	collagen type XXIII alpha 1 chain [Source:HGNC Symbol;Acc:HGNC:22990]	13:14256638-14283932	0.287553	0.296921	0.291755	0	0.0691044	0	0.292077	0.0230348	3.66446	0.0041677	0.0125318	UP
ENSGALG00000043088	-	-	24:245053-250144	0.0764088	0.236707	0.387686	0.119448	0	0	0.233601	0.0398159	2.55263	0.00434808	0.0130244	UP
ENSGALG00000000107	TRIM7	tripartite motif containing 7 [Source:HGNC Symbol;Acc:HGNC:16278]	16:191906-201219	0.230079	0.14255	0.186743	0	0	0.0424995	0.186457	0.0141665	3.71829	0.00442001	0.0132046	UP
ENSGALG00000029445	FADS6	fatty acid desaturase 6 [Source:HGNC Symbol;Acc:HGNC:30459]	18:10619736-10623524	0.734338	1.72312	0.541901	0.313035	0.513537	0.0616557	0.999785	0.296076	1.75565	0.00467004	0.0138909	UP
ENSGALG00000002992	DAW1	dynein assembly factor with WD repeats 1 [Source:HGNC Symbol;Acc:HGNC:26383]	9:9550993-9568072	0.427047	0.132293	0.389984	0.0801002	0.123187	0	0.316441	0.0677625	2.22338	0.0046898	0.0139365	UP
ENSGALG00000025751	NMRK2	nicotinamide riboside kinase 2 [Source:HGNC Symbol;Acc:HGNC:17871]	28:1465084-1470721	0.571446	0.590021	0.455581	0.229685	0.23549	0.226269	0.539016	0.230482	1.22568	0.0047476	0.014095	UP
ENSGALG00000046162	-	-	AADN04007430.1:7716-11055	0.688596	0.711002	0.591216	0.149033	0.1528	0.489422	0.663605	0.263752	1.33114	0.00480693	0.0142603	UP
ENSGALG00000045926	-	-	AADN04006912.1:2456-4444	0.841716	0.0868873	1.02486	0.0789394	0.161896	0.0777398	0.651153	0.106192	2.61633	0.00495482	0.0146356	UP
ENSGALG00000044698	-	-	AADN04006810.1:131-10668	0.0437708	0.0677839	0.0887985	0	0	0	0.0667844	0	Inf	0.00515952	0.0151775	UP
ENSGALG00000036176	-	-	1:72280285-72281347	0.167338	0.863686	0.594178	0.235356	0	0	0.541734	0.0784521	2.7877	0.00528199	0.0155088	UP
ENSGALG00000007278	GRIN2A	glutamate ionotropic receptor NMDA type subunit 2A [Source:HGNC Symbol;Acc:HGNC:4585]	14:9303507-9451731	0.236284	0.352402	0.213107	0.110788	0.201966	0.0606444	0.267264	0.124466	1.10251	0.00544074	0.0159126	UP
ENSGALG00000015488	GJA8	gap junction protein alpha 8 [Source:HGNC Symbol;Acc:HGNC:4281]	1:92484844-92486046	0.270343	0.13954	0.411511	0.0633877	0	0	0.273798	0.0211292	3.6958	0.0055142	0.0161035	UP
ENSGALG00000003466	AKR1B1L	Gallus gallus aldo-keto reductase family 1, member B1-like (aldose reductase) (AKR1B1L), mRNA. [Source:RefSeq mRNA;Acc:NM_001243590]	1:62199783-62231384	0.0636374	0.083623	0.0469609	0.0162765	0.0222487	0.0374172	0.0647404	0.0253141	1.35472	0.00568333	0.0165544	UP
ENSGALG00000004424	SEC16B	protein transport protein Sec16B [Source:RefSeq peptide;Acc:NP_001026440]	8:6631529-6642933	0.331967	0.66265	0.516475	0.249045	0.170247	0.327162	0.503697	0.248818	1.01747	0.00584439	0.0169764	UP
ENSGALG00000041755	-	-	15:9358431-9366570	0.258784	0.160334	0.315116	0.0970788	0	0	0.244745	0.0323596	2.91901	0.00595633	0.0172569	UP
ENSGALG00000017418	NPTX1	neuronal pentraxin 1 [Source:HGNC Symbol;Acc:HGNC:7952]	18:9564600-9566930	0.682511	0.986583	0.784871	0.213362	0.350021	0.588542	0.817988	0.383975	1.09107	0.00610616	0.017639	UP
ENSGALG00000028602	-	-	13:9493414-9530196	0.589901	0.203017	0.565322	0.122943	0.12604	0.272508	0.452747	0.17383	1.38102	0.00632876	0.0182052	UP
ENSGALG00000009682	VEPH1	ventricular zone expressed PH domain containing 1 [Source:HGNC Symbol;Acc:HGNC:25735]	9:22805637-22856828	0.111416	0.172554	0.3109	0.0783714	0.053577	0	0.19829	0.0439828	2.1726	0.00637767	0.0183291	UP
ENSGALG00000007765	-	-	15:10833503-10834474	0.128477	0.530518	0.521288	0	0	0	0.393428	0	Inf	0.00642333	0.0184435	UP
ENSGALG00000032653	-	-	AADN04019343.1:618-1716	0.501929	1.38197	1.01853	0.313808	0.563097	0.0772599	0.967475	0.318055	1.60495	0.00645672	0.0185258	UP
ENSGALG00000030316	-	-	19:5329605-5330854	0	0	3.92864	0	0	0	1.30955	0	Inf	0.00649177	0.0186094	UP
ENSGALG00000045145	-	-	1:196180433-196199227	0.427398	0.625145	0.867289	0.267178	0.376713	0.263248	0.639944	0.30238	1.08158	0.00680651	0.0194187	UP
ENSGALG00000006653	-	-	13:16801200-16803017	1.86919	2.12284	2.65517	0.701199	1.07838	0.863521	2.21573	0.881034	1.33051	0.00689037	0.0195985	UP
ENSGALG00000033199	-	-	1:105330816-105350209	0.156521	0.0808101	0.264685	0.0733931	0.0250745	0	0.167339	0.0328225	2.35001	0.0070023	0.0198594	UP
ENSGALG00000016448	KCNF1	potassium voltage-gated channel modifier subfamily F member 1 [Source:HGNC Symbol;Acc:HGNC:6246]	3:97447381-97449463	0.110648	0.17135	0.392885	0.0518744	0	0	0.224961	0.0172915	3.70154	0.0070612	0.019994	UP
ENSGALG00000046637	-	-	3:88479684-88487279	0.605629	0.78166	1.07542	0.284005	0.29116	0.34975	0.820902	0.308305	1.41285	0.00728571	0.0205373	UP
ENSGALG00000015810	-	-	3:76741929-76754201	0.392161	0.314953	0.353717	0	0.125696	0.201303	0.35361	0.109	1.69784	0.00734125	0.0206754	UP
ENSGALG00000035365	-	-	AADN04001865.1:12860-13885	1.80421	2.60802	1.70858	0.789516	0.925278	1.22243	2.04027	0.979073	1.05927	0.00738047	0.0207747	UP
ENSGALG00000029694	SNTA1	syntrophin alpha 1 [Source:HGNC Symbol;Acc:HGNC:11167]	20:2349512-2357585	0.279415	0.576978	0.453632	0	0.107485	0.258166	0.436675	0.121884	1.84105	0.00743633	0.0209207	UP
ENSGALG00000000803	-	-	28:1957157-1958826	1.21816	1.25775	2.36895	0.761508	0.683309	0.750307	1.61495	0.731708	1.14215	0.00745249	0.0209549	UP
ENSGALG00000036268	-	-	AADN04008601.1:4620-6428	4.86462	9.3281	10.9298	3.91021	5.68005	2.88928	8.37416	4.15985	1.00941	0.00767183	0.0214795	UP
ENSGALG00000001319	CAMK1G	calcium/calmodulin dependent protein kinase IG [Source:HGNC Symbol;Acc:HGNC:14585]	26:3106195-3112647	0.296535	0.367385	0.962791	0.222481	0.171078	0.0547751	0.542237	0.149445	1.85931	0.00784704	0.0219077	UP
ENSGALG00000006158	ACVR2B	activin A receptor type 2B [Source:HGNC Symbol;Acc:HGNC:174]	2:5768485-5858475	0.432039	0.356874	0.306876	0.121555	0.124627	0.119747	0.365263	0.121976	1.58233	0.00808541	0.0224893	UP
ENSGALG00000004729	SLC7A10	solute carrier family 7 member 10 [Source:HGNC Symbol;Acc:HGNC:11058]	11:10226274-10258509	0.26694	0.165387	0.162496	0.0500692	0	0	0.198274	0.0166897	3.57046	0.00828063	0.0229431	UP
ENSGALG00000034019	COR3b	-	5:1007045-1008001	0.679672	0.877223	1.46558	0.717057	0.163418	0.157019	1.00749	0.345832	1.54263	0.00847553	0.023419	UP
ENSGALG00000004917	-	-	19:7041669-7058026	0.60981	0.209904	0.550029	0	0.130326	0.187803	0.456581	0.106043	2.10622	0.00882482	0.0242671	UP
ENSGALG00000011219	GCGR	glucagon receptor [Source:HGNC Symbol;Acc:HGNC:4192]	18:9997747-10000701	0.322669	0.0555113	0.109119	0	0	0	0.162433	0	Inf	0.0090853	0.0248964	UP
ENSGALG00000009012	ZNF385B	zinc finger protein 385B [Source:HGNC Symbol;Acc:HGNC:26332]	7:14980081-15028066	0.142427	0.441055	0.0722363	0	0	0	0.218573	0	Inf	0.00938686	0.025629	UP
ENSGALG00000046172	-	-	Z:70689287-70690297	0.160882	0.498204	0.0815963	0	0	0	0.246894	0	Inf	0.00939495	0.0256466	UP
ENSGALG00000046452	-	-	AADN04006185.1:3672-7356	1.79965	2.02707	0.996071	0.613726	0.157258	0.906898	1.6076	0.559294	1.52323	0.00940187	0.0256607	UP
ENSGALG00000021589	RTN4RL1	reticulon 4 receptor like 1 [Source:HGNC Symbol;Acc:HGNC:21329]	19:5467885-5470220	0.06085	0.0942331	0.0925857	0	0	0	0.0825563	0	Inf	0.00950201	0.025876	UP
ENSGALG00000036415	-	-	Z:80142305-80200477	0.684737	0.589125	0.868416	0.267563	0.384092	0.316301	0.714092	0.322652	1.14613	0.00963912	0.0261814	UP
ENSGALG00000029787	-	-	AADN04006182.1:6920-8615	0.442426	0.456814	0.399054	0.0922073	0.18906	0.181657	0.432764	0.154308	1.48777	0.0101014	0.0272543	UP
ENSGALG00000005203	OLFM3	olfactomedin 3 [Source:HGNC Symbol;Acc:HGNC:17990]	8:11447671-11502314	0.259031	0.42793	0.210269	0.194319	0.049822	0.119666	0.299077	0.121269	1.3023	0.0104494	0.0280912	UP
ENSGALG00000011799	-	-	1:48276513-48283640	0.287912	0.552042	0.459037	0	0.237277	0.227986	0.432997	0.155088	1.48127	0.0104821	0.0281648	UP
ENSGALG00000042043	-	-	KQ759745.1:21-3960	0.515489	0.74515	0.418432	0.096689	0.363498	0.317525	0.55969	0.259237	1.11036	0.0105531	0.0283265	UP
ENSGALG00000046630	-	-	AADN04001974.1:7744-9554	0.351973	0.817716	0.446395	0	0	0.325174	0.538695	0.108391	2.31322	0.0106077	0.0284294	UP
ENSGALG00000044611	-	-	27:4020582-4022152	0.812042	0.733712	1.13298	0.190401	0.390394	0.375107	0.892911	0.318634	1.48662	0.0109364	0.0292058	UP
ENSGALG00000041079	CCLi7	-	19:4772390-4773608	0.818171	1.37281	0.830233	0	0.590059	0.472493	1.00707	0.354184	1.5076	0.0109449	0.0292235	UP
ENSGALG00000014944	GCNT4	glucosaminyl (N-acetyl) transferase 4, core 2 [Source:HGNC Symbol;Acc:HGNC:17973]	Z:24104489-24105856	0.534921	0.736443	0.422179	0.278711	0.0571324	0.274585	0.564515	0.203476	1.47215	0.0111512	0.0296837	UP
ENSGALG00000045067	-	-	2:6080671-6118332	0.860378	0.666363	0.218238	0	0	0	0.581659	0	Inf	0.0114305	0.030345	UP
ENSGALG00000003258	DNAAF1	dynein axonemal assembly factor 1 [Source:HGNC Symbol;Acc:HGNC:30539]	11:2540321-2553499	0.489818	0.606883	0.331335	0.183748	0.188392	0.301712	0.476012	0.224617	1.08353	0.0115971	0.0307561	UP
ENSGALG00000034310	-	-	1:35419316-35421421	0.546714	0.821071	0.504293	0.32623	0.143367	0.367357	0.624026	0.278985	1.16142	0.0118829	0.0314504	UP
ENSGALG00000011350	NEGR1	Neuronal growth regulator 1 [Source:UniProtKB/Swiss-Prot;Acc:Q9W6V2]	8:29262888-29428386	0.637897	0.50664	0.398331	0.184081	0.0943821	0.362701	0.514289	0.213721	1.26685	0.0118969	0.0314824	UP
ENSGALG00000035565	-	-	4:66869276-66870562	0.992794	0.922551	0.805904	0.279324	0.286384	0.458647	0.907083	0.341451	1.40955	0.0124387	0.0327452	UP
ENSGALG00000030393	-	-	AADN04001470.1:135-2277	0.284898	0	0.231237	0	0	0	0.172045	0	Inf	0.012535	0.0329711	UP
ENSGALG00000011614	ANO4	anoctamin 4 [Source:HGNC Symbol;Acc:HGNC:23837]	1:47513533-47631233	0.534742	0.494014	0.628257	0.0527902	0.40596	0.33805	0.552338	0.2656	1.05629	0.0126306	0.0332051	UP
ENSGALG00000006344	-	Glutathione S-transferase theta-1 [Source:UniProtKB/Swiss-Prot;Acc:P20135]	15:8155554-8165509	0.190715	0.525104	0.387036	0.15897	0.244512	0.0978972	0.367618	0.167126	1.13727	0.0129591	0.0339561	UP
ENSGALG00000033698	-	-	2:43780745-43830242	0.492803	0.593596	0.416678	0.269552	0.27643	0.151748	0.501026	0.232576	1.10718	0.0133642	0.0348738	UP
ENSGALG00000000293	-	-	27:1854435-1864610	0.0367576	0.0948591	0.0186427	0	0	0	0.0500864	0	Inf	0.0136655	0.035523	UP
ENSGALG00000044487	-	-	4:18795608-18803919	0.39421	0.305315	0.299978	0	0.0947359	0	0.333167	0.0315786	3.39923	0.0141173	0.0365887	UP
ENSGALG00000036053	-	-	AADN04016535.1:21-2130	0.319472	0.453554	0.7294	0.262138	0.230401	0.184495	0.500809	0.225678	1.14999	0.0141265	0.0366066	UP
ENSGALG00000000217	PPFIA4	PTPRF interacting protein alpha 4 [Source:HGNC Symbol;Acc:HGNC:9248]	26:944391-966983	0.153258	0.113019	0.333197	0.0821275	0.0631525	0.0606796	0.199825	0.0686532	1.54133	0.0144227	0.0373004	UP
ENSGALG00000032458	-	-	1:98751-102696	1.22965	0.952225	0.779795	0.43245	0.22169	0.710079	0.987224	0.45474	1.11834	0.01449	0.037436	UP
ENSGALG00000041101	GALNT6	polypeptide N-acetylgalactosaminyltransferase 6 [Source:HGNC Symbol;Acc:HGNC:4128]	33:1512096-1532004	0	0.157995	0.0194058	0	0	0	0.0591336	0	Inf	0.0146537	0.0377736	UP
ENSGALG00000035516	BATF3	basic leucine zipper ATF-like transcription factor 3 [Source:HGNC Symbol;Acc:HGNC:28915]	3:21845131-21847685	2.81865	2.91037	2.42004	1.82993	0.833881	1.20194	2.71635	1.28858	1.07589	0.0152395	0.0391106	UP
ENSGALG00000042098	-	-	2:47835978-47837609	0.335991	0.277536	0.61366	0.126042	0.129249	0.0620634	0.409062	0.105785	1.95119	0.0156928	0.040143	UP
ENSGALG00000000621	-	-	28:863498-872099	0.412845	0.362327	0.188507	0.0580772	0.258042	0.114427	0.321226	0.143515	1.16238	0.0157755	0.0403284	UP
ENSGALG00000023738	-	-	11:3976048-3979385	0.23976	0.0873694	0.171728	0.0264546	0.0813697	0.0912228	0.166286	0.066349	1.32552	0.0159406	0.0406909	UP
ENSGALG00000006520	MYH11	Myosin-11 [Source:UniProtKB/Swiss-Prot;Acc:P10587]	14:7610019-7666669	0.058295	0.0361177	0.0236575	0.0109342	0	0	0.0393567	0.00364475	3.43272	0.0159745	0.0407642	UP
ENSGALG00000045467	-	-	AADN04002245.1:11429-13371	0.431581	0.267394	0.87582	0.323802	0	0	0.524932	0.107934	2.28198	0.0159876	0.0407777	UP
ENSGALG00000015577	-	-	Z:64092962-64101313	0.794541	0.82038	2.23943	0.413982	0.339528	0.815704	1.28478	0.523071	1.29645	0.0162489	0.0413772	UP
ENSGALG00000007976	-	-	4:13203585-13210958	0.319865	0.198179	0.259619	0	0.123046	0	0.259221	0.0410153	2.65995	0.0164538	0.0418467	UP
ENSGALG00000012156	DPP10	dipeptidyl peptidase like 10 [Source:HGNC Symbol;Acc:HGNC:20823]	7:29342320-29524384	0.26596	0.224671	0.318913	0.0453496	0.209231	0.0893431	0.269848	0.114641	1.23502	0.0174365	0.0440315	UP
ENSGALG00000012377	HNMT	histamine N-methyltransferase [Source:HGNC Symbol;Acc:HGNC:5028]	7:31413137-31428256	0.155946	0.137996	0.135629	0.0417838	0.0428469	0.0411692	0.14319	0.0419333	1.77177	0.0175101	0.0442095	UP
ENSGALG00000025639	SNORA31	Small nucleolar RNA SNORA31 [Source:RFAM;Acc:RF00322]	1:167750433-167750568	2.39134	4.9385	6.06634	2.24281	1.14994	1.10491	4.4654	1.49922	1.57458	0.0178082	0.0448182	UP
ENSGALG00000005572	-	-	14:6193969-6197292	0.167282	0.172761	0.339539	0.104603	0	0	0.226527	0.0348676	2.69972	0.0183465	0.0460111	UP
ENSGALG00000023396	ASPHD2	aspartate beta-hydroxylase domain containing 2 [Source:HGNC Symbol;Acc:HGNC:30437]	15:7185451-7190812	0.295672	0.122085	0.299978	0.110917	0	0	0.239245	0.0369723	2.69397	0.0185126	0.046361	UP
ENSGALG00000043984	-	-	5:24201183-24212060	0.182285	0.125461	0.123309	0	0	0	0.143685	0	Inf	0.0186065	0.046574	UP
ENSGALG00000035671	-	-	AADN04012479.1:21-7205	0.0262785	0.0271346	0	0	0	0	0.0178044	0	Inf	0.0186158	0.0465835	UP
ENSGALG00000046339	-	-	AADN04017018.1:861-4539	0.230091	0.158364	0.155649	0	0	0	0.181368	0	Inf	0.0186162	0.0465835	UP
ENSGALG00000017091	FLT1	fms related tyrosine kinase 1 [Source:HGNC Symbol;Acc:HGNC:3763]	1:175837246-175938674	0	0.0786091	0.0772414	0	0	0	0.0519502	0	Inf	0.018675	0.0467083	UP
ENSGALG00000040182	GAMT	guanidinoacetate N-methyltransferase [Source:HGNC Symbol;Acc:HGNC:4136]	28:3195794-3199323	0.289153	0.656782	0.293364	0.162707	0	0.213699	0.4131	0.125469	1.71916	0.0187279	0.0468184	UP
ENSGALG00000029558	-	-	27:4013152-4014983	0.635219	0.655876	0.572947	0.132388	0.407202	0.195629	0.621347	0.245073	1.34219	0.0188657	0.0471103	UP
ENSGALG00000033729	-	-	AADN04005291.1:5670-7909	1.64553	1.73233	0.458333	0.998523	0.248209	0.23849	1.27873	0.495074	1.36899	0.018891	0.0471551	UP
ENSGALG00000008702	OVOL2	ovo like zinc finger 2 [Source:HGNC Symbol;Acc:HGNC:15804]	3:15460178-15465535	0.824393	0.425625	0.731992	0.193296	0.297273	0.0951795	0.66067	0.19525	1.75861	0.0198251	0.0491162	UP
ENSGALG00000011930	-	-	1:76345584-76430119	0.114324	0.0927424	0.0580036	0.0382924	0.0392628	0.0452675	0.0883565	0.0409409	1.10979	0.0201539	0.049868	UP

## Sheet: DOWN
gene id	gene name	description	locus	HD11-metformin-48h-1_FPKM	HD11-metformin-48h-2_FPKM	HD11-metformin-48h-3_FPKM	HD11-Control-48h-1_FPKM	HD11-Control-48h-2_FPKM	HD11-Control-48h-3_FPKM	Metformin Group	Control Group	log2FC	Pvalue	Qvalue	updown
ENSGALG00000038140	-	-	4:25162884-25180520	9.07655	8.87269	12.6764	65.6991	62.0903	60.5201	10.2085	62.7698	-2.62029	8.82e-129	2.77e-125	DOWN
ENSGALG00000041988	-	-	1:109907383-109920133	20.8728	19.6793	17.8417	100.819	97.0992	79.9564	19.4646	92.6248	-2.25054	2.86e-119	6.43e-116	DOWN
ENSGALG00000037629	-	-	2:46111553-46150879	20.0232	19.5707	26.255	107.383	89.2192	100.322	21.9496	98.9749	-2.17287	2.21e-89	1.74e-86	DOWN
ENSGALG00000006157	-	-	4:4159765-4191750	17.7074	17.9409	17.7531	46.5406	43.4942	46.7994	17.8004	45.6114	-1.35748	1e-78	6.07e-76	DOWN
ENSGALG00000013725	-	-	4:65135045-65140920	27.4959	25.2802	20.6586	75.4516	78.6261	75.124	24.4782	76.4005	-1.64208	3.4e-72	1.91e-69	DOWN
ENSGALG00000009639	-	-	4:25181859-25200923	6.66511	8.20007	12.2819	57.2112	53.6542	52.214	9.04904	54.3598	-2.5867	2.1e-67	9.17e-65	DOWN
ENSGALG00000014585	-	-	19:4767118-4768209	313.107	279.137	275.168	785.248	674.45	749.243	289.137	736.314	-1.34857	1.47e-63	5.04e-61	DOWN
ENSGALG00000030859	-	-	20:11120379-11199958	71.1604	62.9335	65.9773	152.555	149.676	146.432	66.6904	149.554	-1.16512	4.5e-59	1.22e-56	DOWN
ENSGALG00000039509	-	-	2:141875709-142000765	0.618137	0.625462	0.627203	3.70989	3.16213	3.02689	0.623601	3.29964	-2.40361	2.94e-56	6.61e-54	DOWN
ENSGALG00000001111	-	-	18:1085143-1257267	1.11347	1.01676	0.868574	4.33971	4.07235	3.39553	0.9996	3.93587	-1.97726	5e-55	1.01e-52	DOWN
ENSGALG00000017249	-	-	1:189174545-189193836	66.2431	57.2588	56.1394	132.99	137.753	135.558	59.8804	135.434	-1.17743	7.16e-55	1.43e-52	DOWN
ENSGALG00000016217	-	-	1:110833548-110980821	48.7929	43.3654	43.062	97.9176	94.5936	96.7257	45.0734	96.4123	-1.09694	3.16e-54	5.92e-52	DOWN
ENSGALG00000030111	-	-	2:44982606-44984766	13.89	10.625	12.1271	36.9997	35.4541	33.4263	12.214	35.2934	-1.53086	4.59e-53	8.11e-51	DOWN
ENSGALG00000016142	-	-	1:108921073-108942022	47.1843	48.9693	78.6097	282.247	252.032	262.639	58.2545	265.639	-2.18903	6.04e-49	8.71e-47	DOWN
ENSGALG00000032428	-	-	11:8512210-8515232	6.94309	6.99601	10.44	45.5773	34.4273	37.2529	8.12636	39.0858	-2.26596	2.91e-47	3.85e-45	DOWN
ENSGALG00000009479	-	-	2:22939327-22944066	13.1913	14.2222	22.8011	82.6039	72.4617	75.5995	16.7382	76.8883	-2.19962	5.27e-47	6.8e-45	DOWN
ENSGALG00000044155	-	-	1:47946787-47951465	8.83081	8.77835	8.9603	28.8084	24.2551	32.723	8.85649	28.5955	-1.69098	3.82e-45	4.39e-43	DOWN
ENSGALG00000006378	-	-	6:19343210-19348438	317.106	309.903	377.739	753.347	690.377	746.732	334.916	730.152	-1.1244	6.77e-44	7.5e-42	DOWN
ENSGALG00000017186	-	-	1:182634266-182644438	37.7948	33.9892	38.1828	78.7071	72.5644	69.4321	36.6556	73.5679	-1.00504	2.25e-41	2.13e-39	DOWN
ENSGALG00000035930	-	-	20:6976640-6994754	5.98557	5.34682	6.20977	20.1819	18.1721	22.4316	5.84739	20.2619	-1.7929	3.48e-41	3.26e-39	DOWN
ENSGALG00000032225	-	-	AADN04014484.1:713-2770	25.2315	20.0397	22.5068	55.1884	50.2573	54.1174	22.5927	53.1877	-1.23524	1.5e-40	1.36e-38	DOWN
ENSGALG00000010903	-	-	4:45907175-45909884	15.3994	13.197	16.8753	71.7729	67.0794	50.2249	15.1572	63.0258	-2.05593	4.55e-40	4e-38	DOWN
ENSGALG00000005759	IFN-B	Interferon type B [Source:UniProtKB/Swiss-Prot;Acc:Q90873]	Z:7372096-7372707	2.39141	1.50888	2.02205	21.6789	19.0354	14.4846	1.97411	18.3996	-3.2204	6.92e-39	5.89e-37	DOWN
ENSGALG00000037645	-	-	AADN04014261.1:79-4548	34.1752	33.9017	60.0477	206.813	181.087	190.53	42.7082	192.81	-2.17459	2.56e-38	2.12e-36	DOWN
ENSGALG00000014923	-	-	Z:24570223-24702341	5.52163	5.00914	5.69129	15.0423	13.715	11.5223	5.40735	13.4265	-1.31209	1e-37	8.02e-36	DOWN
ENSGALG00000042001	-	-	4:35288232-35306393	59.286	57.4315	78.6857	168.842	148.075	167.076	65.1344	161.331	-1.30853	5.79e-36	4.2e-34	DOWN
ENSGALG00000044778	-	-	1:132561119-132564698	4.06714	4.44025	6.83283	20.1019	16.7013	18.5731	5.11341	18.4588	-1.85195	6.05e-34	3.82e-32	DOWN
ENSGALG00000011579	-	-	3:45611995-45623882	1.80686	1.26051	1.73426	6.77776	9.34467	8.1215	1.60054	8.08131	-2.33603	2.56e-33	1.57e-31	DOWN
ENSGALG00000026467	-	-	10:20016296-20017780	0.961779	1.06945	1.05095	6.59121	6.75853	6.01536	1.02739	6.45503	-2.65144	1.51e-31	8.41e-30	DOWN
ENSGALG00000013575	-	-	2:90026993-90030445	20.9296	21.6099	38.6535	164.925	125.386	107.956	27.0643	132.756	-2.29431	2.1e-30	1.1e-28	DOWN
ENSGALG00000017139	-	-	1:179051034-179094239	6.62157	7.85184	6.77733	14.6968	15.7372	15.0141	7.08358	15.1494	-1.09671	4.29e-30	2.24e-28	DOWN
ENSGALG00000039084	-	-	19:9048010-9051562	1.1745	0.496106	1.02925	5.30694	4.72296	5.2779	0.899954	5.1026	-2.50331	5.29e-29	2.55e-27	DOWN
ENSGALG00000010577	-	-	4:38977102-39011532	3.5477	3.36599	3.4635	7.21136	7.24689	7.44153	3.45906	7.29993	-1.0775	1.34e-28	6.33e-27	DOWN
ENSGALG00000035809	-	-	20:7013499-7022042	5.53934	4.69803	6.0889	20.8404	14.7113	21.2029	5.44209	18.9182	-1.79754	4.05e-27	1.77e-25	DOWN
ENSGALG00000006944	-	-	12:11689439-11692795	0.235347	0.0404887	0.238807	2.20692	2.41385	1.63078	0.171548	2.08385	-3.60257	5.38e-25	2.08e-23	DOWN
ENSGALG00000031321	-	-	AADN04021149.1:884-2621	6.26087	6.46441	6.01839	15.9916	15.843	15.9838	6.24789	15.9395	-1.35116	7.13e-25	2.72e-23	DOWN
ENSGALG00000035135	-	-	10:8827016-8828050	14.5628	12.4407	13.8968	28.6139	31.1741	28.5919	13.6334	29.46	-1.11161	9.08e-25	3.44e-23	DOWN
ENSGALG00000044492	-	-	1:178714497-178716429	14.9588	13.5229	16.0551	32.0461	29.7271	28.9316	14.8456	30.2349	-1.02618	2.69e-24	9.81e-23	DOWN
ENSGALG00000035108	-	-	1:56754302-56787545	19.9952	17.7644	18.5359	45.8495	42.9253	34.8614	18.7651	41.2121	-1.13501	4.62e-24	1.66e-22	DOWN
ENSGALG00000041935	-	-	6:14569073-14571934	11.5868	10.9231	8.68978	26.3614	25.9649	23.8311	10.3999	25.3858	-1.28745	7.17e-23	2.4e-21	DOWN
ENSGALG00000019795	-	-	18:9970618-9971235	6.30973	4.44196	5.09266	20.1719	16.5472	18.5492	5.28145	18.4228	-1.80248	8.81e-23	2.92e-21	DOWN
ENSGALG00000029249	-	-	18:7822522-7826351	2.07344	2.24281	1.55286	7.08329	6.83589	5.92965	1.95637	6.61627	-1.75784	8.87e-23	2.93e-21	DOWN
ENSGALG00000023936	-	-	21:2221202-2229269	2.45858	1.51098	1.66313	7.1364	8.04935	6.43612	1.87756	7.20729	-1.9406	1.37e-22	4.44e-21	DOWN
ENSGALG00000011190	-	-	4:46742443-46743346	16.5218	22.4256	22.2265	62.1488	50.3386	49.7397	20.3913	54.0757	-1.40703	1.55e-22	4.98e-21	DOWN
ENSGALG00000002313	-	-	11:1526057-1533303	1.23218	1.27224	1.01873	2.89593	2.85242	3.35915	1.17438	3.03583	-1.37019	8.7e-22	2.72e-20	DOWN
ENSGALG00000005512	-	-	15:7015758-7039441	2.75752	2.37698	2.8493	8.99148	7.56554	6.05385	2.66127	7.53696	-1.50187	1.85e-21	5.57e-20	DOWN
ENSGALG00000040995	-	-	7:35383942-35421288	0.0115274	0.059497	0.011693	0.432316	0.47654	0.351393	0.0275725	0.420083	-3.92937	3.55e-21	1.04e-19	DOWN
ENSGALG00000030720	-	-	AADN04000704.1:70102-77227	1.44663	1.93297	2.37446	8.17961	8.38722	5.62154	1.91802	7.39612	-1.94715	6.66e-21	1.91e-19	DOWN
ENSGALG00000013505	-	-	3:49318532-49488810	0.379981	0.478717	0.502282	0.990553	1.01235	0.956602	0.45366	0.986501	-1.12071	8.85e-21	2.52e-19	DOWN
ENSGALG00000023023	-	-	5:52014091-52014942	15.9373	13.6964	12.4915	32.6656	29.0901	28.3037	14.0417	30.0198	-1.09619	1.52e-19	3.98e-18	DOWN
ENSGALG00000026043	-	-	11:1462839-1466041	5.42061	5.45689	5.08759	12.327	11.5106	10.267	5.3217	11.3682	-1.09505	8.43e-19	2.04e-17	DOWN
ENSGALG00000028357	-	-	2:19456900-19489987	0.281934	0.174658	0.324217	1.25145	1.03018	1.2677	0.26027	1.18311	-2.1845	1.02e-18	2.45e-17	DOWN
ENSGALG00000036958	-	-	1:56792314-56803972	0.182285	0.43924	0.431645	3.19133	2.27893	2.47043	0.351057	2.6469	-2.91453	1.05e-18	2.53e-17	DOWN
ENSGALG00000003751	-	-	6:9798541-9814620	0.20743	0	0.0350739	1.005	0.997262	1.21374	0.0808346	1.072	-3.72919	1.61e-18	3.79e-17	DOWN
ENSGALG00000020899	-	-	6:16538881-16556264	0	0.291509	0.0716092	2.05188	1.96823	2.08679	0.121039	2.03563	-4.07193	1.62e-18	3.81e-17	DOWN
ENSGALG00000004286	-	-	6:11020202-11048579	8.10872	7.05334	7.60771	15.9375	14.099	17.0363	7.58992	15.6909	-1.04777	3.12e-18	7.16e-17	DOWN
ENSGALG00000028612	-	-	18:669084-688349	0.0943585	0.115137	0.0957397	0.43438	0.461907	0.467595	0.101745	0.454627	-2.15972	1e-17	2.22e-16	DOWN
ENSGALG00000032742	-	-	AADN04013025.1:2843-6937	0.203733	0.23138	0.289401	1.01259	1.4105	1.05411	0.241504	1.15907	-2.26284	1.97e-17	4.22e-16	DOWN
ENSGALG00000010032	-	-	3:27391199-27432650	2.89484	2.80212	4.07551	8.82283	7.13306	8.12421	3.25749	8.0267	-1.30105	3.1e-17	6.54e-16	DOWN
ENSGALG00000028415	-	-	9:5463635-5466624	0.260775	0.215406	0.0529146	1.46729	1.85561	1.78295	0.176365	1.70195	-3.27055	3.32e-17	6.96e-16	DOWN
ENSGALG00000034649	-	-	11:5324989-5446431	0.898123	1.26273	1.58991	3.2256	3.21561	3.19564	1.25026	3.21228	-1.36138	2.13e-16	4.12e-15	DOWN
ENSGALG00000031225	-	-	1:178671358-178682347	6.39433	7.15818	8.12723	16.9163	15.9866	13.8681	7.22658	15.5903	-1.10927	2.27e-16	4.38e-15	DOWN
ENSGALG00000034432	-	-	AADN04015710.1:1100-5405	2.66693	2.72081	3.12482	6.25242	5.46474	6.68812	2.83752	6.13509	-1.11245	1.04e-15	1.91e-14	DOWN
ENSGALG00000042362	-	-	AADN04000639.1:23112-60638	0	0.0106258	0	0.183413	0.217758	0.171194	0.00354193	0.190788	-5.75129	3.27e-15	5.85e-14	DOWN
ENSGALG00000032626	-	-	11:8516741-8520318	7.11001	7.90575	11.9313	23.422	22.5265	19.8759	8.98235	21.9414	-1.28849	3.48e-15	6.18e-14	DOWN
ENSGALG00000003309	-	-	11:2592486-2644422	0.72598	0.699596	0.98217	2.81396	2.69924	2.90659	0.802582	2.8066	-1.8061	4.7e-15	8.27e-14	DOWN
ENSGALG00000008352	-	creatine kinase U-type, mitochondrial precursor [Source:RefSeq peptide;Acc:NP_989513]	10:20173863-20181914	0.50741	0.305618	0.729363	2.73596	1.91092	2.18771	0.51413	2.2782	-2.14769	7.88e-15	1.35e-13	DOWN
ENSGALG00000009792	-	-	4:29559149-29561899	2.64115	2.18157	1.68449	4.98895	5.98637	5.12446	2.16907	5.36659	-1.30693	4.27e-14	6.84e-13	DOWN
ENSGALG00000025881	-	-	1:51576859-51607306	0.723634	0.60408	0.921712	2.5123	1.95426	1.77817	0.749808	2.08158	-1.47308	4.74e-14	7.54e-13	DOWN
ENSGALG00000038396	-	-	6:31367045-31374063	0.534951	0.322206	0.271408	1.63034	1.62886	1.97696	0.376188	1.74539	-2.21402	1.14e-13	1.73e-12	DOWN
ENSGALG00000031689	-	-	6:21932426-21968442	0.858462	1.01303	1.18217	5.1178	2.8892	5.0989	1.01788	4.36864	-2.10161	1.39e-13	2.09e-12	DOWN
ENSGALG00000045085	-	-	6:19356961-19360731	355.822	382.565	645.816	1095.51	949.026	1140.48	461.401	1061.67	-1.20225	2.4e-13	3.5e-12	DOWN
ENSGALG00000030768	-	-	5:17278011-17288657	2.1398	1.84101	2.53289	7.35748	8.2301	8.07253	2.17124	7.8867	-1.86091	4.59e-13	6.45e-12	DOWN
ENSGALG00000006143	-	-	6:22303031-22308203	7.19651	7.19072	6.18323	11.3749	14.6772	15.3358	6.85682	13.796	-1.00863	1.11e-12	1.49e-11	DOWN
ENSGALG00000043390	-	-	2:103416843-103491928	0.61354	0.52791	0.548424	1.34253	1.27827	1.64663	0.563291	1.42247	-1.33645	1.88e-12	2.48e-11	DOWN
ENSGALG00000029520	-	-	18:1994943-1996402	0.745028	0.10986	0	2.89432	3.1724	2.06495	0.284963	2.71056	-3.24974	1.93e-12	2.54e-11	DOWN
ENSGALG00000029612	-	-	17:2414650-2418657	0.391128	0.151464	0.297683	1.28383	1.73956	1.58109	0.280092	1.53482	-2.4541	1.96e-12	2.57e-11	DOWN
ENSGALG00000042443	-	-	2:26692065-26730200	0.975462	1.13712	1.40482	2.41969	3.38884	2.27737	1.17247	2.6953	-1.2009	3.89e-12	4.92e-11	DOWN
ENSGALG00000029812	-	-	25:818507-824288	0.674793	0	0.342298	2.42562	3.89302	2.49376	0.33903	2.93747	-3.11509	6.01e-12	7.46e-11	DOWN
ENSGALG00000038456	-	-	1:36388843-36390481	6.77578	6.81655	9.34315	17.4332	16.7063	20.7073	7.64516	18.2823	-1.25783	9.02e-12	1.1e-10	DOWN
ENSGALG00000043588	-	-	AADN04016429.1:21-3376	0.945114	1.13321	0.773346	2.3158	2.25731	2.95765	0.950558	2.51025	-1.40099	1.35e-11	1.61e-10	DOWN
ENSGALG00000015056	-	-	2:103493136-103529171	1.46461	1.2683	1.27835	2.58449	2.37752	3.2302	1.33709	2.73074	-1.0302	3.44e-11	3.91e-10	DOWN
ENSGALG00000045640	-	-	AADN04024605.1:911-5580	0.305374	0.157621	0.154918	1.78989	1.17462	2.25726	0.205971	1.74059	-3.07907	5.37e-11	5.95e-10	DOWN
ENSGALG00000004878	-	-	21:6433504-6440799	0.145775	0.263426	0.221895	0.991151	1.26161	0.909167	0.210365	1.05398	-2.32488	5.9e-11	6.5e-10	DOWN
ENSGALG00000026627	-	-	4:58460441-58462495	0.490268	0.216955	0.426398	1.51053	2.62636	2.20004	0.377874	2.11231	-2.48285	6.21e-11	6.8e-10	DOWN
ENSGALG00000034913	-	-	2:68191952-68193144	5.26618	4.85734	4.70216	11.2597	8.97985	9.47161	4.94189	9.90371	-1.0029	8.89e-11	9.58e-10	DOWN
ENSGALG00000028478	-	-	25:2848558-2856046	0.942734	1.58172	1.4348	3.59147	4.02258	3.10295	1.31975	3.57233	-1.4366	1.67e-10	1.75e-09	DOWN
ENSGALG00000003022	-	-	8:4311449-4314449	0.244253	0.189142	0.0929334	0.715822	0.851447	0.959163	0.175443	0.842144	-2.26307	2.63e-10	2.69e-09	DOWN
ENSGALG00000043401	-	-	5:25526958-25541830	0.0754631	0.233778	0.153171	0.660582	0.774119	0.674078	0.154137	0.702926	-2.18916	3.06e-10	3.11e-09	DOWN
ENSGALG00000041329	-	-	AADN04005320.1:4660-6021	3.51877	3.24389	4.14421	9.31024	8.82156	6.38615	3.63562	8.17265	-1.1686	3.45e-10	3.47e-09	DOWN
ENSGALG00000028301	-	-	18:4688727-4692190	0.524814	0.541872	0.456436	2.10924	1.62212	1.31614	0.507707	1.6825	-1.72854	3.65e-10	3.66e-09	DOWN
ENSGALG00000033522	-	-	27:5499722-5504356	0.463147	0.123988	0.191459	0.884757	1.25361	0.935092	0.259531	1.02449	-1.98092	3.85e-10	3.85e-09	DOWN
ENSGALG00000014999	-	-	Z:25332235-25392547	0.0763132	0.0788126	0.0774348	0.42945	0.70945	0.470104	0.0775202	0.536335	-2.79049	5.08e-10	4.99e-09	DOWN
ENSGALG00000046550	-	-	4:60573777-60614242	0.596647	0.26403	0.432358	1.91822	2.45866	2.12615	0.431012	2.16768	-2.33035	5.37e-10	5.27e-09	DOWN
ENSGALG00000010323	-	-	5:38322143-38331207	2.13848	3.14022	2.74843	5.65967	5.39208	5.13705	2.67571	5.39627	-1.01204	1.34e-09	1.24e-08	DOWN
ENSGALG00000038727	-	-	3:2483732-2510299	1.79384	1.75109	1.52228	3.42559	3.82617	3.07368	1.68907	3.44181	-1.02694	2.11e-09	1.91e-08	DOWN
ENSGALG00000039630	-	-	12:1716991-1720842	0	0.582461	0.327032	1.66251	1.70473	1.93583	0.303164	1.76769	-2.54369	2.27e-09	2.05e-08	DOWN
ENSGALG00000029002	-	-	1:128574593-128598310	0	0.119963	0.0235764	0.370468	0.379861	0.407933	0.0478465	0.386087	-3.01244	2.59e-09	2.33e-08	DOWN
ENSGALG00000027891	-	-	Z:46440142-46459626	2.59831	1.94268	2.7728	5.25138	4.39387	5.33941	2.43793	4.99489	-1.03479	3.54e-09	3.11e-08	DOWN
ENSGALG00000027165	-	Ribonuclease homolog [Source:UniProtKB/Swiss-Prot;Acc:P30374]	6:9299463-9300672	6.27996	7.39411	6.26027	18.3909	11.2299	14.5566	6.64478	14.7258	-1.14805	3.99e-09	3.49e-08	DOWN
ENSGALG00000003657	-	-	19:5722923-5726777	0	0	0	0.473584	0.755407	0.466592	0	0.565195	#NAME?	5.34e-09	4.6e-08	DOWN
ENSGALG00000011078	-	-	4:46127455-46159442	0	0	0.0289351	0.187215	0.123403	0.223972	0.00964502	0.178197	-4.20754	8.62e-09	7.23e-08	DOWN
ENSGALG00000046283	-	-	Z:25325395-25329467	0.0598426	0	0	0.729393	0.920512	0.442234	0.0199475	0.69738	-5.12766	8.84e-09	7.4e-08	DOWN
ENSGALG00000032220	-	-	19:666544-776272	2.12146	1.68495	2.19398	4.66758	4.31528	3.50553	2.00013	4.1628	-1.05746	9.15e-09	7.63e-08	DOWN
ENSGALG00000035362	-	-	21:4396357-4404128	0.615176	0.678979	0.581138	1.25325	2.20299	1.50914	0.625098	1.65513	-1.40479	9.46e-09	7.87e-08	DOWN
ENSGALG00000045967	-	-	1:166583858-166589058	0.127871	0.263941	0.389122	1.79836	1.59816	3.07116	0.260311	2.15589	-3.04997	1.56e-08	1.26e-07	DOWN
ENSGALG00000010364	-	-	9:23545584-23550965	0.680001	1.00299	0.591404	2.0953	2.00836	1.97458	0.758132	2.02608	-1.41817	1.56e-08	1.26e-07	DOWN
ENSGALG00000000994	-	-	23:2264039-2265225	2.42904	2.376	2.4647	5.03538	6.6384	6.61473	2.42325	6.09617	-1.33096	2.21e-08	1.75e-07	DOWN
ENSGALG00000016556	-	-	3:105439100-105446401	0.200431	0.287422	0.293756	1.03379	0.781642	0.504118	0.260536	0.773184	-1.56933	3.17e-08	2.45e-07	DOWN
ENSGALG00000039329	-	-	21:4390405-4397593	0.43284	0.446924	0.337847	1.24897	0.928502	1.63047	0.40587	1.26931	-1.64496	3.43e-08	2.63e-07	DOWN
ENSGALG00000028815	-	-	24:6257931-6267229	0.22507	0.132787	0.0652383	0.542713	0.741978	0.742619	0.141032	0.67577	-2.26051	4.04e-08	3.07e-07	DOWN
ENSGALG00000043209	-	-	23:5006341-5016331	0.314321	0.466511	0.21926	0.939533	0.887821	0.780465	0.333364	0.869273	-1.38271	4.17e-08	3.15e-07	DOWN
ENSGALG00000021627	-	-	23:4357815-4358727	28.7658	38.4565	56.6882	98.5477	91.9357	67.2889	41.3035	85.9241	-1.0568	4.25e-08	3.21e-07	DOWN
ENSGALG00000030371	-	-	AADN04000612.1:20949-22737	1.26903	2.24618	1.65558	5.69536	3.83517	4.18748	1.7236	4.57267	-1.40761	4.72e-08	3.54e-07	DOWN
ENSGALG00000007123	-	-	4:9376715-9378054	1.9422	2.73463	2.50823	5.46415	5.00865	5.05722	2.39502	5.17667	-1.11199	6.5e-08	4.78e-07	DOWN
ENSGALG00000037802	-	-	25:825756-827508	0	0	0	1.0815	1.38631	1.0656	0	1.1778	#NAME?	7.03e-08	5.14e-07	DOWN
ENSGALG00000043015	-	-	20:10262866-10263984	1.46497	1.89077	0.928985	7.21284	4.5785	4.22992	1.42824	5.34042	-1.90271	1.08e-07	7.65e-07	DOWN
ENSGALG00000006436	-	-	9:4624346-4626196	1.13006	1.50014	1.03743	2.37174	3.05292	3.03278	1.22254	2.81915	-1.20537	1.11e-07	7.85e-07	DOWN
ENSGALG00000028897	-	-	5:48678797-48722693	3.36512	2.3476	1.38422	6.05566	6.73406	5.04187	2.36565	5.94386	-1.32917	1.31e-07	9.21e-07	DOWN
ENSGALG00000041296	-	-	3:107272767-107275351	0.2053	0.0706508	0.138879	0.962758	1.05301	0.822077	0.138277	0.945948	-2.7742	1.94e-07	1.33e-06	DOWN
ENSGALG00000030888	-	-	14:5138814-5139899	0.0748859	0.231938	0.0759612	0.842532	1.22388	0.899289	0.127595	0.988567	-2.95376	1.97e-07	1.35e-06	DOWN
ENSGALG00000037772	-	-	1:104128385-104129913	1.55013	1.01855	1.14391	3.70018	3.6586	4.16635	1.23753	3.84171	-1.63429	2.17e-07	1.47e-06	DOWN
ENSGALG00000043806	-	-	15:4902090-4914473	0.0930538	0.0240152	0.0944136	0.436326	0.514515	0.257928	0.0704942	0.402923	-2.51493	2.57e-07	1.73e-06	DOWN
ENSGALG00000028511	-	-	1:49299895-49300001	2.27941	0.784422	0.770971	7.12597	10.9609	11.9354	1.27827	10.0074	-2.96881	2.6e-07	1.75e-06	DOWN
ENSGALG00000017395	-	-	2:18064334-18066838	0.0991177	0.0511476	0	0.557581	0.57172	0.503571	0.0500884	0.544291	-3.44183	3.11e-07	2.06e-06	DOWN
ENSGALG00000028975	-	-	4:1976126-1980330	0.132864	0.0914538	0.112328	0.43606	0.38327	0.511461	0.112215	0.443597	-1.98298	4.5e-07	2.91e-06	DOWN
ENSGALG00000002771	-	-	8:4002528-4005892	0.473895	0.448488	0.560951	1.4813	1.17713	1.20402	0.494445	1.28748	-1.38067	5.41e-07	3.46e-06	DOWN
ENSGALG00000029446	-	-	1:4120319-4150431	0	0	0	0.332027	0.567401	0.381639	0	0.427022	#NAME?	5.74e-07	3.65e-06	DOWN
ENSGALG00000032298	-	-	3:22127735-22133913	0.258318	0.0666665	0.131047	0.605623	1.05571	1.19337	0.152011	0.951566	-2.64613	6.42e-07	4.05e-06	DOWN
ENSGALG00000027712	-	-	25:1331123-1334664	0.677561	0.753411	0.846145	2.24841	1.80427	1.68548	0.759039	1.91272	-1.33338	6.74e-07	4.23e-06	DOWN
ENSGALG00000032791	-	-	9:15183193-15183748	0.162978	0	0.495955	1.52801	2.977	1.65603	0.219644	2.05368	-3.22497	6.9e-07	4.33e-06	DOWN
ENSGALG00000040804	-	-	3:78742086-78743423	1.55066	1.39221	1.91549	4.67865	2.78772	3.86211	1.61945	3.77616	-1.22141	7.55e-07	4.71e-06	DOWN
ENSGALG00000043026	-	-	AADN04000704.1:45428-51696	0.44865	0.463245	0.496619	1.07098	1.23543	0.810219	0.469505	1.03888	-1.14581	9.53e-07	5.86e-06	DOWN
ENSGALG00000035588	-	-	9:18194122-18275366	0.0833776	0	0.0169183	0.406581	0.240529	0.154074	0.033432	0.267061	-2.99787	1.32e-06	7.99e-06	DOWN
ENSGALG00000043995	-	-	9:15174640-15175924	0.817211	0.421918	0.967406	2.04357	3.27407	3.02008	0.735512	2.77924	-1.91787	1.57e-06	9.37e-06	DOWN
ENSGALG00000043716	-	-	AADN04007071.1:4094-8947	0.250707	0.258831	0.169566	0.822823	0.924064	0.694892	0.226368	0.813926	-1.84623	2.28e-06	1.33e-05	DOWN
ENSGALG00000027147	-	-	28:1290868-1293124	0.202304	0.62658	0.410417	14.7947	4.47321	0.934407	0.4131	6.73411	-4.02692	2.42e-06	1.41e-05	DOWN
ENSGALG00000008735	-	-	3:11489065-11507709	0.468015	0.35435	0.538206	0.848525	1.14008	1.44135	0.453524	1.14332	-1.33398	2.89e-06	1.65e-05	DOWN
ENSGALG00000003876	-	-	13:11469602-11484197	0.465952	0.377993	0.303941	1.03	0.960115	0.92252	0.382629	0.970877	-1.34334	3.12e-06	1.77e-05	DOWN
ENSGALG00000029440	-	-	5:7983437-8000891	0.777774	0.494214	0.91059	2.13207	2.35879	1.38196	0.727526	1.95761	-1.42802	3.66e-06	2.05e-05	DOWN
ENSGALG00000005790	-	-	20:9006929-9021141	0.146749	0.353612	0.148906	0.734062	1.12904	0.768405	0.216422	0.877169	-2.01901	4.06e-06	2.26e-05	DOWN
ENSGALG00000039320	-	-	3:110355185-110358878	0	0.0505926	0.049725	0.367672	0.377027	0.543374	0.0334392	0.429358	-3.68257	4.09e-06	2.28e-05	DOWN
ENSGALG00000031520	-	-	28:954438-955736	1.01892	0.84165	1.24072	3.82195	4.11508	3.01251	1.03376	3.64985	-1.81993	8.26e-06	4.36e-05	DOWN
ENSGALG00000039047	-	-	20:3975982-3977426	0	0.0652668	0.128295	0.592908	0.790379	0.408942	0.0645207	0.597409	-3.21089	9.83e-06	5.12e-05	DOWN
ENSGALG00000045127	-	-	7:28175773-28181470	0	0	0	0.6271	1.15731	0.617815	0	0.800742	#NAME?	9.87e-06	5.14e-05	DOWN
ENSGALG00000015109	-	-	Z:34585926-34650856	0.251736	0.243664	0.175603	0.560658	0.529508	0.436091	0.223668	0.508752	-1.18561	1.04e-05	5.37e-05	DOWN
ENSGALG00000044909	-	-	KQ759566.1:4207-4692	0.625376	1.50693	0.423045	3.51929	3.40803	2.88947	0.851784	3.27227	-1.94173	1.7e-05	8.5e-05	DOWN
ENSGALG00000029410	-	-	27:4778442-4778630	9.03451	3.55363	4.3652	13.3136	11.9968	17.0918	5.65111	14.1341	-1.32257	1.97e-05	9.74e-05	DOWN
ENSGALG00000000497	-	-	26:1522348-1523129	1.19129	0.922656	1.51088	8.09984	3.72318	3.57739	1.20827	5.13347	-2.08699	2.02e-05	0.000100006	DOWN
ENSGALG00000016651	-	-	3:107634880-107643339	0.343332	0.472651	0.232214	0.912222	0.990406	1.48026	0.349399	1.12763	-1.69035	2.31e-05	0.000113431	DOWN
ENSGALG00000010024	-	-	3:27224184-27245400	1.32211	0.818999	1.47564	3.47155	3.30545	2.68735	1.20558	3.15478	-1.38781	2.53e-05	0.000123587	DOWN
ENSGALG00000012055	-	-	7:28273612-28297845	0.0893961	0	0	0.251509	0.429819	0.123895	0.0297987	0.268407	-3.1711	3.54e-05	0.000168674	DOWN
ENSGALG00000008275	-	-	10:20020799-20022277	0.219875	0.181622	0.0446154	0.948472	0.465136	0.487537	0.148704	0.633715	-2.09139	4.92e-05	0.000227164	DOWN
ENSGALG00000045460	-	-	3:10320-14570	0.132561	0.13681	0.134464	0.932157	0.828384	0.367342	0.134612	0.709294	-2.39758	9.05e-05	0.000396609	DOWN
ENSGALG00000033676	-	-	AADN04022737.1:100-1807	1.14119	1.11935	1.21582	2.46142	1.64601	3.11041	1.15879	2.40595	-1.05399	9.31e-05	0.000406261	DOWN
ENSGALG00000015377	-	-	1:88509484-88552963	0.754966	0.389741	0.268125	1.52217	1.23411	0.837042	0.470944	1.19777	-1.34673	9.48e-05	0.000412951	DOWN
ENSGALG00000004294	-	-	10:7259782-7315837	0.1203	0.0931537	0.101717	0.347827	0.221703	0.203763	0.105057	0.257764	-1.29488	9.88e-05	0.00042895	DOWN
ENSGALG00000006203	-	-	20:10177134-10184148	0.109224	0.112801	0.147772	0.546355	0.490186	0.336437	0.123266	0.457659	-1.8925	0.000100766	0.000437068	DOWN
ENSGALG00000020340	-	-	5:58155311-58158447	0.223061	0.403089	0.509279	1.25513	1.07248	0.824411	0.378476	1.05068	-1.47304	0.000109353	0.000471325	DOWN
ENSGALG00000042379	-	-	26:4972639-4973649	0	0	0	0	2.05078	0	0	0.683593	#NAME?	0.000111691	0.000480351	DOWN
ENSGALG00000046481	-	-	Z:27906559-27920925	1.11892	0.256676	1.13537	2.33174	2.15194	2.41227	0.836986	2.29865	-1.45751	0.000143399	0.000605301	DOWN
ENSGALG00000046192	-	-	Z:8370367-8373052	0	0.0485163	0	0.352583	0.271154	0.173677	0.0161721	0.265805	-4.03879	0.000148199	0.000624055	DOWN
ENSGALG00000016186	-	-	1:109541318-109564484	0.0779732	0.12075	0.158186	0.29241	0.41229	0.864328	0.11897	0.523009	-2.13624	0.000158347	0.000662531	DOWN
ENSGALG00000036779	-	-	19:9395951-9398139	1.24776	2.03973	0.949526	3.02272	2.59956	3.36234	1.41234	2.99487	-1.08441	0.000163506	0.000683025	DOWN
ENSGALG00000036395	-	-	27:181409-221892	0	0	0	0.39675	0.406805	0.312654	0	0.37207	#NAME?	0.000167784	0.000699227	DOWN
ENSGALG00000044231	-	-	3:3270198-3273416	0	0	0	0.142135	0.0485838	0.163373	0	0.118031	#NAME?	0.000173712	0.000721638	DOWN
ENSGALG00000001863	-	-	8:16539918-16600128	0.278554	0.316368	0.240247	0.483252	0.857126	0.450385	0.27839	0.596921	-1.10043	0.000175412	0.000728312	DOWN
ENSGALG00000040546	-	-	20:12721987-12741432	0.338098	0.378166	0.200118	0.634089	0.568924	0.963138	0.305461	0.72205	-1.24111	0.000178799	0.00073984	DOWN
ENSGALG00000033078	-	-	8:5538361-5539973	0.879976	0.363409	0.595255	1.32033	1.46671	1.40927	0.61288	1.39877	-1.19048	0.00020898	0.000854608	DOWN
ENSGALG00000042676	-	-	4:33963612-33966979	0.0632396	0	0	0.237186	0.364772	0.408942	0.0210799	0.336967	-3.99867	0.000231857	0.000939612	DOWN
ENSGALG00000003033	-	-	18:5924877-5940217	0.216797	0	0	0.338913	0.625462	0.66779	0.0722657	0.544055	-2.91237	0.000254434	0.00102163	DOWN
ENSGALG00000038693	-	-	13:1852536-1854490	0.106309	0.109717	0.107835	4.18628	0.102166	0	0.107953	1.42948	-3.72701	0.000255925	0.00102683	DOWN
ENSGALG00000021171	-	-	10:12303445-12346719	0.178468	0.073709	0.0905332	0.435138	0.240251	0.296808	0.114237	0.324066	-1.50426	0.000266706	0.00106574	DOWN
ENSGALG00000030856	-	-	21:1840523-1841256	0.177181	0.365722	0.35945	1.99344	2.04399	0.81837	0.300784	1.6186	-2.42795	0.000272237	0.00108453	DOWN
ENSGALG00000044299	-	-	12:5210085-5219869	0.213748	0	0.0433722	0.601344	0.246633	0.473952	0.0857068	0.440643	-2.36213	0.000272661	0.00108595	DOWN
ENSGALG00000029833	-	-	23:2068554-2070983	0.797833	0.892386	0.809494	1.68336	1.53431	1.96564	0.833238	1.72777	-1.05211	0.000275621	0.00109663	DOWN
ENSGALG00000026689	-	-	Z:7422077-7422658	0.279471	0.144215	0.141742	1.17908	1.20901	0.903607	0.188476	1.09723	-2.54142	0.000280035	0.00111138	DOWN
ENSGALG00000036003	-	-	18:7789886-7791097	0.510244	0.175592	0.345163	1.11655	2.12642	1.57168	0.343666	1.60488	-2.22339	0.000284796	0.0011297	DOWN
ENSGALG00000038663	-	-	12:11515216-11517735	0.248535	0.0855152	0.168097	0.504965	0.557608	0.497518	0.167383	0.52003	-1.63544	0.000377365	0.00145436	DOWN
ENSGALG00000031552	-	-	7:35364060-35367292	0	0.0945193	0	0.515239	0.528262	0.338357	0.0315064	0.460619	-3.86986	0.000400147	0.00153277	DOWN
ENSGALG00000046412	-	-	27:5494647-5500006	2.79635	0.999431	1.20042	3.12664	3.861	3.17984	1.6654	3.38916	-1.02506	0.000417968	0.00159444	DOWN
ENSGALG00000034489	-	-	23:4263286-4263851	2.79095	1.53693	1.88792	4.36209	4.83069	4.12583	2.07193	4.43954	-1.09943	0.000422299	0.0016094	DOWN
ENSGALG00000005795	-	-	6:17575972-17595441	0.163216	0.0459644	0.255942	0.473076	0.41376	0.287887	0.155041	0.391575	-1.33664	0.00042658	0.00162375	DOWN
ENSGALG00000021238	-	-	14:2253325-2260409	0.03344	0.069024	0	0.470294	0.353633	0.0617876	0.0341547	0.295238	-3.11173	0.00050315	0.00188735	DOWN
ENSGALG00000012045	-	-	7:28138613-28160700	0.320857	0.425913	0.0465016	0.816673	0.749229	0.635228	0.264424	0.73371	-1.47236	0.000551144	0.0020527	DOWN
ENSGALG00000035589	-	-	19:9052619-9055126	0.461964	0.596238	0.410186	0.866486	1.55481	1.06708	0.489463	1.16279	-1.24832	0.000576914	0.00213905	DOWN
ENSGALG00000035599	-	-	3:68172467-68176409	0.0395555	0.163336	0.160494	0.333766	0.532385	0.401926	0.121128	0.422693	-1.80307	0.000589587	0.00218039	DOWN
ENSGALG00000021884	-	-	28:3447582-3448084	0	0	0	1.58843	0.46545	0.894229	0	0.982703	#NAME?	0.000635561	0.00233832	DOWN
ENSGALG00000044623	-	-	6:31396366-31405410	0.106517	0.109932	0.108047	0.449393	0.409619	0.491987	0.108166	0.450333	-2.05775	0.000779757	0.00281098	DOWN
ENSGALG00000003196	-	Angiogenin [Source:UniProtKB/Swiss-Prot;Acc:P27043]	6:9290894-9300707	0.0921542	0.0951084	0	0.216021	0.310102	0.51074	0.0624209	0.345621	-2.46909	0.000870863	0.00310315	DOWN
ENSGALG00000043969	-	-	AADN04003007.1:8150-11048	0	0.276881	0	0.804757	0.257876	0.495556	0.0922936	0.519396	-2.49253	0.000889275	0.00315803	DOWN
ENSGALG00000032513	-	-	21:547816-549851	0.417488	0	0.211794	0.685126	0.802937	1.25369	0.209761	0.913919	-2.12332	0.000892009	0.00316702	DOWN
ENSGALG00000037307	-	-	15:10823006-10828297	0.77144	0.477879	0.156535	1.59153	0.964352	1.21166	0.468618	1.25585	-1.42218	0.000947825	0.00333658	DOWN
ENSGALG00000034986	-	-	23:5495959-5502716	0	0	0	0.157553	0.0322963	0.217314	0	0.135721	#NAME?	0.000977115	0.00342742	DOWN
ENSGALG00000033865	-	-	3:55408939-55413383	0.15715	0.108161	0	0.442154	0.453379	0.290418	0.0884371	0.395317	-2.16029	0.000982021	0.00344156	DOWN
ENSGALG00000032320	-	-	5:407815-416465	0	0	0.24121	0.780282	0.914456	0.32948	0.0804034	0.674739	-3.069	0.00102891	0.00359307	DOWN
ENSGALG00000036930	-	-	AADN04011837.1:1035-1889	0	0	0.096484	0.624226	0.548651	0.175751	0.0321613	0.449543	-3.80506	0.00129843	0.00441948	DOWN
ENSGALG00000038958	-	-	10:17407073-17425553	0.0578422	0.0596964	0.0586727	0.271179	0.500459	0.267163	0.0587371	0.346267	-2.55954	0.00142937	0.00482137	DOWN
ENSGALG00000045548	-	-	Z:25320943-25322455	0	0	0	0.495165	0.423095	0.0812734	0	0.333178	#NAME?	0.0015365	0.00514412	DOWN
ENSGALG00000042748	-	-	AADN04009688.1:538-7359	0.0173366	0	0	0.113774	0.0666607	0.0480418	0.00577887	0.0761588	-3.72015	0.00173158	0.00572777	DOWN
ENSGALG00000036403	-	-	AADN04006168.1:4013-5297	0	0	0.141257	0.391723	0.334708	0.321602	0.0470855	0.349345	-2.8913	0.00179987	0.00593368	DOWN
ENSGALG00000031547	-	-	2:70841747-71110837	0	0.299761	0	0.817022	0.837672	0.536537	0.0999204	0.730411	-2.86986	0.00195735	0.00640189	DOWN
ENSGALG00000009089	-	-	7:15211585-15255140	0.0289318	0.0074667	0.0513781	0.0949649	0.0973743	0.0601452	0.0292589	0.0841615	-1.52429	0.00197598	0.00645344	DOWN
ENSGALG00000031318	-	-	5:421956-424246	0	0.0850387	0.0417902	0.193149	0.27727	0.228332	0.0422763	0.232917	-2.4619	0.00201631	0.00657422	DOWN
ENSGALG00000040904	-	-	AADN04012242.1:1936-6199	0.635229	0.540129	0.644541	1.97982	1.59893	0.500602	0.606633	1.35978	-1.16448	0.00202656	0.00660216	DOWN
ENSGALG00000001912	-	-	23:3621009-3642966	0.124555	0.1286	0.0252739	0.443866	0.335351	0.138091	0.0928099	0.305769	-1.72009	0.00208114	0.006752	DOWN
ENSGALG00000007814	-	-	9:15616451-15619313	0	0	0.0527792	0.0975757	0.250121	0.336468	0.0175931	0.228055	-3.6963	0.00212056	0.00686856	DOWN
ENSGALG00000012177	-	-	7:29971539-29999038	0	0	0	0.116125	0.00915618	0	0	0.0417605	#NAME?	0.00215379	0.00697047	DOWN
ENSGALG00000034709	-	-	4:28904779-28987118	0	0	0	0.225441	0.173354	0.166566	0	0.188454	#NAME?	0.00254309	0.00806772	DOWN
ENSGALG00000045898	-	-	7:11241437-11246596	0.0998479	0.20615	0.151922	0.468066	0.38397	0.55338	0.15264	0.468472	-1.61783	0.00254767	0.00807902	DOWN
ENSGALG00000034713	-	-	17:4182996-4203685	0	0	0	0.194364	0.26568	0.191473	0	0.217172	#NAME?	0.00255962	0.00810874	DOWN
ENSGALG00000044467	-	-	AADN04015090.1:45-4239	0	0.281751	0	0.682291	0.437292	0.42017	0.0939169	0.513251	-2.45021	0.00264075	0.00833478	DOWN
ENSGALG00000046062	-	-	20:11048079-11049623	0.348923	0	0	1.09081	0.447361	0.537384	0.116308	0.691853	-2.57252	0.00276369	0.00868699	DOWN
ENSGALG00000043842	-	-	AADN04006401.1:92-7412	0	0.0211046	0	0.0766964	0.117952	0.0566669	0.00703488	0.0837719	-3.57387	0.00277296	0.00870652	DOWN
ENSGALG00000011792	-	-	4:52047237-52062880	0.659605	0.495307	0.608424	0.843478	1.38382	1.32964	0.587779	1.18565	-1.01233	0.00293801	0.00916533	DOWN
ENSGALG00000029334	-	-	AADN04013142.1:2111-6656	0	0	0	1.86675	0	0	0	0.622251	#NAME?	0.00306766	0.0095132	DOWN
ENSGALG00000011727	-	-	1:47965222-47968879	0.403536	0.208342	0.136466	1.07218	0.840717	0.372811	0.249448	0.761903	-1.61087	0.00311368	0.0096426	DOWN
ENSGALG00000043903	-	-	AADN04000704.1:31649-32962	0.444257	0.764574	1.05199	1.66665	2.42101	1.642	0.753606	1.90988	-1.3416	0.00362551	0.0110521	DOWN
ENSGALG00000017062	-	-	1:172991191-173318310	0.0128905	0.0266074	0.0130756	0.0845955	0.0991421	0.0476242	0.0175245	0.0771206	-2.13774	0.00383715	0.0116335	DOWN
ENSGALG00000036925	-	-	25:2491925-2496892	0.194961	0.134186	0.263769	0.426629	0.687479	0.66056	0.197639	0.591556	-1.58165	0.00402745	0.0121565	DOWN
ENSGALG00000032744	-	-	AADN04013849.1:3932-5050	0	0.0750073	0	0.272584	0.279451	0.268508	0.0250024	0.273514	-3.45148	0.00428576	0.0128573	DOWN
ENSGALG00000037079	-	-	17:2054778-2057986	0.594557	0	0.754057	1.25452	1.57228	1.236	0.449538	1.35427	-1.591	0.00458591	0.0136613	DOWN
ENSGALG00000015028	-	-	Z:27625100-27627598	0.192033	0.198189	0	0.630121	0.276917	0.975632	0.130074	0.627557	-2.27041	0.00470617	0.0139825	DOWN
ENSGALG00000003164	-	-	8:4681329-4689650	1.7693	0.996493	0.652854	1.81007	3.4801	1.78337	1.13955	2.35785	-1.049	0.00484522	0.0143631	DOWN
ENSGALG00000035757	-	-	7:15489361-15498948	0.464617	0.213218	0.41907	0.774611	0.94319	0.667761	0.365635	0.795187	-1.12089	0.00488278	0.0144554	DOWN
ENSGALG00000007611	-	-	9:15170655-15173497	0.442864	0.182861	0.62913	1.24592	1.022	0.81837	0.418285	1.02876	-1.29835	0.00491141	0.014521	DOWN
ENSGALG00000032404	-	-	18:633783-651055	0.00863884	0	0	0.0162004	0.0249148	0.0638406	0.00287961	0.0349853	-3.6028	0.00522249	0.0153485	DOWN
ENSGALG00000034788	-	-	1:37937947-37938426	1.68223	1.1579	0.948205	2.97992	3.05548	2.24512	1.26278	2.76017	-1.12816	0.00533935	0.0156597	DOWN
ENSGALG00000030039	-	-	AADN04005196.1:1789-10049	0.0696856	0.125927	0.159102	0.212395	0.385307	0.209262	0.118238	0.268988	-1.18584	0.00577751	0.0168038	DOWN
ENSGALG00000041958	-	-	AADN04015149.1:240-5630	0.41351	0.284625	0.0419531	0.60751	0.556663	0.483931	0.246696	0.549368	-1.15504	0.00582665	0.0169342	DOWN
ENSGALG00000007727	-	-	12:15611676-15638481	0.156589	0.138565	0.136189	0.251717	0.365649	0.330672	0.143781	0.316012	-1.13611	0.00589099	0.0170928	DOWN
ENSGALG00000033411	-	-	13:8324460-8325947	0.163909	0	0.0554394	0.256235	0.36783	0.302909	0.0731162	0.308991	-2.0793	0.00592797	0.0171779	DOWN
ENSGALG00000034488	-	-	W:4746816-4851613	0.21579	0.200523	0.197062	0.505901	0.560247	0.21931	0.204458	0.428486	-1.06744	0.00598672	0.0173322	DOWN
ENSGALG00000043143	-	-	12:11584208-11585352	0	0	0.32779	0.505003	0.517801	0.596991	0.109263	0.539932	-2.30497	0.00629852	0.0181314	DOWN
ENSGALG00000044511	-	-	AADN04019146.1:21-2808	0	0	0	0.191021	0.0783523	0.0752843	0	0.114886	#NAME?	0.00636497	0.0182993	DOWN
ENSGALG00000040577	-	-	AADN04004889.1:6006-7439	0	0	0	0	0.299813	0.504218	0	0.26801	#NAME?	0.00649177	0.0186094	DOWN
ENSGALG00000014164	-	-	1:68563259-68575275	0.394325	0.162819	0.480162	1.25729	0.909984	0.510087	0.345769	0.892454	-1.36797	0.00665575	0.0190413	DOWN
ENSGALG00000016251	-	-	1:112766328-112855804	0	0	0.0443277	0.163902	0.0419974	0.322942	0.0147759	0.176281	-3.57656	0.00687344	0.0195787	DOWN
ENSGALG00000044229	-	-	20:9816466-9817324	0.564623	0.4373	0.429655	1.19136	1.49312	1.17377	0.477193	1.28608	-1.43034	0.00687894	0.0195817	DOWN
ENSGALG00000031714	-	-	14:4152131-4158260	0.390424	0.20152	0.495161	0.823798	0.65706	1.44297	0.362368	0.974608	-1.42737	0.00698521	0.0198181	DOWN
ENSGALG00000020985	-	-	9:5275549-5280289	0	0	0	0.197015	0.0288509	0.0554697	0	0.0937784	#NAME?	0.00747161	0.0209974	DOWN
ENSGALG00000003836	-	-	7:4658310-4663695	0.147493	0	0	0.172915	0.141817	0.442915	0.0491645	0.252549	-2.36087	0.00757673	0.021251	DOWN
ENSGALG00000020726	-	-	6:23074976-23078138	0.0987566	0	0.200349	0.416651	0.142409	0.592974	0.099702	0.384011	-1.94545	0.00828993	0.0229648	DOWN
ENSGALG00000007080	-	-	13:17126956-17144545	0.0977987	0.0403816	0	0.0917193	0.131665	0.271084	0.0460601	0.164823	-1.83933	0.00829343	0.0229705	DOWN
ENSGALG00000046543	-	-	6:27677917-27680388	0.0576781	0	0	0.162246	0.277262	0.159833	0.019226	0.19978	-3.37728	0.00851626	0.023509	DOWN
ENSGALG00000007045	-	-	6:21623563-21878905	0.0175385	0.00905037	0.106751	0.0986618	0.0927363	0.186308	0.0444467	0.125902	-1.50215	0.00915882	0.0250803	DOWN
ENSGALG00000031179	-	-	AADN04011211.1:21-1324	0.314423	0.389547	0.191401	1.1794	0.362797	0.697182	0.298457	0.746458	-1.32254	0.00957496	0.0260394	DOWN
ENSGALG00000015336	-	-	Z:52738695-52796833	0	0	0	0.109405	0.0747925	0.107778	0	0.0973253	#NAME?	0.00963522	0.0261814	DOWN
ENSGALG00000007268	-	-	12:13252863-13352425	0	0	0	0.119993	0.0820103	0	0	0.0673344	#NAME?	0.00966829	0.0262323	DOWN
ENSGALG00000029475	-	-	3:104801655-104806273	0	0	0	0.299041	0.459899	0.441891	0	0.400277	#NAME?	0.00966954	0.0262323	DOWN
ENSGALG00000044501	-	-	KQ759405.1:52416-57523	0	0	0	0.900655	0.615562	0	0	0.505405	#NAME?	0.00966829	0.0262323	DOWN
ENSGALG00000015172	-	-	1:83382155-83390596	0	0	0	0.280351	0.0958279	0.0460151	0	0.140731	#NAME?	0.00986011	0.0266711	DOWN
ENSGALG00000040990	-	-	3:31624504-31627683	0	0	0	0.0496293	0.050892	0.0977744	0	0.0660986	#NAME?	0.0105677	0.0283474	DOWN
ENSGALG00000005120	-	-	12:5812606-5860849	0.0744744	0.153763	0.0377719	0.139662	0.286395	0.412755	0.0886698	0.279604	-1.65687	0.0120238	0.0317752	DOWN
ENSGALG00000023898	-	-	11:1307477-1370931	0.0126666	0.00653634	0.0192728	0.0178153	0.0852414	0.0351007	0.0128252	0.0460525	-1.84429	0.0130049	0.034042	DOWN
ENSGALG00000044116	-	-	AADN04016688.1:2392-4381	0	0	0	0.403468	0	0.496867	0	0.300112	#NAME?	0.0133333	0.0348148	DOWN
ENSGALG00000031341	-	-	AADN04000710.1:6960-49664	0.0557748	0.0143943	0.0565898	0.104608	0.201135	0.0644198	0.042253	0.123388	-1.54607	0.0137073	0.03562	DOWN
ENSGALG00000037951	-	-	1:78465927-78476335	0.0597766	0	0.0606349	0.140124	0.114923	0.193274	0.0401372	0.14944	-1.89656	0.0152287	0.0391042	DOWN
ENSGALG00000042984	-	-	12:3122759-3126465	0.0815436	0.112276	0.110323	0.407894	0.182993	0.175827	0.101381	0.255571	-1.33394	0.0153925	0.0394582	DOWN
ENSGALG00000046455	-	-	26:2218163-2220788	0	0.0868873	0	0.157879	0.323712	0.311036	0.0289624	0.264209	-3.18942	0.0154691	0.0396415	DOWN
ENSGALG00000002931	-	-	8:4258298-4259712	0.13096	0.270316	0.531361	0.859441	0.755389	1.08872	0.310879	0.901182	-1.53546	0.0164687	0.041869	DOWN
ENSGALG00000039968	-	-	KQ759716.1:21-1820	0	0.0193083	0.0379544	0.0877104	0.0539564	0.103687	0.0190876	0.0817847	-2.0992	0.0164873	0.0419027	DOWN
ENSGALG00000009092	-	-	3:7660647-7673710	0.0281356	0	0	0.0527628	0.0405723	0.0649769	0.00937855	0.0527707	-2.4923	0.016804	0.0426114	DOWN
ENSGALG00000041671	-	-	33:1204673-1205708	0.240966	0	0	0.338913	0.463267	0.556491	0.0803221	0.452891	-2.49529	0.0168657	0.0427472	DOWN
ENSGALG00000037306	-	-	8:19010163-19014410	0	0	0.109845	0.304616	0.520559	0.20009	0.0366151	0.341755	-3.22245	0.0168901	0.042802	DOWN
ENSGALG00000045603	-	-	9:23728846-23730357	0	0.263387	0.0647011	0.239233	0.490579	0.353512	0.109363	0.361108	-1.72331	0.0175544	0.0443141	DOWN
ENSGALG00000029744	-	-	11:4523452-4527999	0.410241	0.677736	0.416215	1.61576	0.710035	0.909643	0.501397	1.07848	-1.10497	0.0176205	0.0444383	DOWN
ENSGALG00000038560	-	-	1:108903344-108906811	0.12202	0	0	0.0572059	0.35191	0.338131	0.0406732	0.249082	-2.61447	0.0187476	0.0468602	DOWN
ENSGALG00000037558	-	-	28:3608217-3609544	0	0	0	0.149228	0.153025	0.220513	0	0.174255	#NAME?	0.0190289	0.0474706	DOWN
ENSGALG00000031351	-	-	AADN04009242.1:635-1753	0	0	0	0.204438	0.13976	0.134287	0	0.159495	#NAME?	0.0191226	0.0476234	DOWN
ENSGALG00000009067	-	Melatonin receptor type 1C [Source:UniProtKB/Swiss-Prot;Acc:P49288]	4:17675462-17701567	0	0	0.127305	0.176517	0.361957	0.173892	0.0424351	0.237456	-2.48433	0.0195084	0.0484921	DOWN
ENSGALG00000031020	-	-	AADN04008798.1:21-5278	0.0915834	0	0	0.214683	0.220124	0.0846101	0.0305278	0.173139	-2.50373	0.0197594	0.0489844	DOWN
ENSGALG00000023526	-	-	20:11051160-11053295	0.193319	0.319371	0.0784535	0.471348	0.520487	0.32149	0.197048	0.437775	-1.15165	0.0197704	0.049004	DOWN
ENSGALG00000040165	5_8S_rRNA	5.8S ribosomal RNA [Source:RFAM;Acc:RF00002]	AADN04002836.1:1556-1708	1.5941	1.09717	0	2.99041	5.11032	4.41891	0.897087	4.17321	-2.21784	0.00104854	0.00365271	DOWN
ENSGALG00000005752	ABCA4	ATP binding cassette subfamily A member 4 [Source:HGNC Symbol;Acc:HGNC:34]	8:13683889-13758163	0.90185	0.686118	0.481625	1.76937	2.28211	2.36819	0.689865	2.13989	-1.63315	5.56e-17	1.13e-15	DOWN
ENSGALG00000002453	ABCA7	ATP binding cassette subfamily A member 7 [Source:HGNC Symbol;Acc:HGNC:37]	28:2927136-2938279	0.135289	0.0299364	0.0490218	0.0996832	0.176554	0.196425	0.0714157	0.157554	-1.14153	0.0139997	0.0363078	DOWN
ENSGALG00000041634	ACTG2	Actin, gamma-enteric smooth muscle [Source:UniProtKB/Swiss-Prot;Acc:P63270]	22:2844726-2847392	0.79653	0.442881	0.559555	3.27525	3.59403	2.83057	0.599655	3.23328	-2.4308	2.63e-19	6.69e-18	DOWN
ENSGALG00000041257	ACVR1C	activin A receptor type 1C [Source:HGNC Symbol;Acc:HGNC:18123]	7:36425881-36436304	0.162273	0	0.329373	0.710247	0.832319	1.09961	0.163882	0.880727	-2.42604	4.66e-07	3.01e-06	DOWN
ENSGALG00000016608	ADCY3	adenylate cyclase 3 [Source:HGNC Symbol;Acc:HGNC:234]	3:105890215-105902441	0.896282	1.14673	0.65242	1.88203	2.09843	2.10628	0.898477	2.02891	-1.17515	4.06e-10	4.05e-09	DOWN
ENSGALG00000023521	ADRA2A	adrenoceptor alpha 2A [Source:HGNC Symbol;Acc:HGNC:281]	6:26252415-26253698	0.379965	0.196172	0.321238	0.475053	0.79161	0.702069	0.299125	0.656244	-1.13348	0.0166318	0.0422153	DOWN
ENSGALG00000029618	AGBL2	ATP/GTP binding protein like 2 [Source:HGNC Symbol;Acc:HGNC:26296]	5:368166-371658	0	0.0282889	0	0.205584	0.158105	0.253206	0.00942963	0.205632	-4.44672	6.52e-06	3.51e-05	DOWN
ENSGALG00000002244	Agrp	-	11:1457324-1459802	0.356895	0.184261	0.120693	1.00404	1.65867	1.37387	0.220616	1.34553	-2.60856	2.45e-09	2.21e-08	DOWN
ENSGALG00000012595	AGTPBP1	ATP/GTP binding protein 1 [Source:HGNC Symbol;Acc:HGNC:17258]	Z:40665876-40717537	4.10777	3.56493	3.73875	15.1783	14.0938	14.185	3.80382	14.4857	-1.92911	2.7e-113	5.31e-110	DOWN
ENSGALG00000013402	AHRR	aryl-hydrocarbon receptor repressor [Source:HGNC Symbol;Acc:HGNC:346]	2:89281165-89346954	1.46795	1.40473	2.17968	3.52542	3.95918	3.17564	1.68412	3.55341	-1.07721	1.89e-08	1.51e-07	DOWN
ENSGALG00000011093	AK7	adenylate kinase 7 [Source:HGNC Symbol;Acc:HGNC:20091]	5:46536991-46555522	0.0778985	0.0803957	0.0790171	0.401693	0.411895	0.143899	0.0791038	0.319162	-2.01247	0.00169812	0.00563259	DOWN
ENSGALG00000011414	AMDHD1	amidohydrolase domain containing 1 [Source:HGNC Symbol;Acc:HGNC:28577]	1:45669441-45677498	0.0710892	0	0.180275	0.299923	0.273378	0.262673	0.0837881	0.278658	-1.73368	0.00549982	0.0160644	DOWN
ENSGALG00000014958	ANKDD1B	ankyrin repeat and death domain containing 1B [Source:HGNC Symbol;Acc:HGNC:32525]	Z:23845453-23867229	3.58345	3.28305	3.37995	7.24158	6.79449	10.2124	3.41548	8.08282	-1.24277	6.48e-12	8.01e-11	DOWN
ENSGALG00000008399	ANKRD12	ankyrin repeat domain 12 [Source:HGNC Symbol;Acc:HGNC:29135]	2:98810392-98854927	4.59314	3.32223	3.64698	9.4362	9.17975	8.69172	3.85412	9.10256	-1.23987	1.47e-34	9.74e-33	DOWN
ENSGALG00000007539	ANKRD2	ankyrin repeat domain 2 [Source:HGNC Symbol;Acc:HGNC:495]	6:22313737-22316507	0.561342	0.248407	0.569567	1.35357	1.00239	0.963144	0.459772	1.10637	-1.26684	0.0036374	0.0110834	DOWN
ENSGALG00000005171	AP1S3	adaptor related protein complex 1 sigma 3 subunit [Source:HGNC Symbol;Acc:HGNC:18971]	9:8269421-8285174	0.481693	0	0.391016	1.35516	0.694798	0.400529	0.290903	0.816829	-1.4895	0.0136487	0.0354852	DOWN
ENSGALG00000004841	APLNR	apelin receptor [Source:HGNC Symbol;Acc:HGNC:339]	5:17052980-17054092	0	0.0754116	0.0741185	1.64419	0.913232	1.34991	0.0498434	1.30244	-4.70768	1.21e-12	1.62e-11	DOWN
ENSGALG00000014368	APOA5	apolipoprotein A5 [Source:HGNC Symbol;Acc:HGNC:17288]	24:5103948-5105599	1.92495	1.431	2.18758	15.3799	14.5117	11.5247	1.84784	13.8054	-2.90132	3.84e-46	4.72e-44	DOWN
ENSGALG00000003226	APOBEC2	apolipoprotein B mRNA editing enzyme catalytic subunit 2 [Source:HGNC Symbol;Acc:HGNC:605]	26:4710936-4718644	0	0	0	0.167594	0.229088	0.110086	0	0.168923	#NAME?	0.00530098	0.0155617	DOWN
ENSGALG00000007254	ARHGAP12	Rho GTPase activating protein 12 [Source:HGNC Symbol;Acc:HGNC:16348]	2:14265597-14327923	24.4123	21.9181	20.8309	48.8774	49.0438	48.7751	22.3871	48.8988	-1.12713	5.61e-50	8.41e-48	DOWN
ENSGALG00000012421	ARHGAP15	Rho GTPase-activating protein 15 [Source:UniProtKB/Swiss-Prot;Acc:Q5ZMM3]	7:32874820-33193628	14.976	15.1929	15.2751	32.1322	30.4348	35.7871	15.148	32.7847	-1.1139	5.76e-44	6.43e-42	DOWN
ENSGALG00000011124	ARHGAP24	Rho GTPase activating protein 24 [Source:HGNC Symbol;Acc:HGNC:25361]	4:46380881-46407320	7.45957	8.21547	7.8633	19.2762	15.3422	18.8767	7.84611	17.8317	-1.18439	8.46e-25	3.21e-23	DOWN
ENSGALG00000013221	ARHGEF33	Rho guanine nucleotide exchange factor 33 [Source:HGNC Symbol;Acc:HGNC:37252]	3:16592567-16613165	0.117738	0	0.0238905	0.2429	0.181143	0.304583	0.0472095	0.242875	-2.36307	0.00010446	0.000452094	DOWN
ENSGALG00000031534	ARID5B	AT-rich interaction domain 5B [Source:HGNC Symbol;Acc:HGNC:17362]	6:8297642-8403485	12.6054	11.434	11.1417	29.9115	28.1209	27.1061	11.727	28.3795	-1.27501	3.77e-59	1.04e-56	DOWN
ENSGALG00000008475	ARRDC1	arrestin domain containing 1 [Source:HGNC Symbol;Acc:HGNC:28633]	17:2456073-2482710	2.54174	2.34812	3.01338	6.39806	4.50228	5.26534	2.63441	5.38856	-1.03242	6.03e-11	6.62e-10	DOWN
ENSGALG00000001084	ATP8B3	ATPase phospholipid transporting 8B3 [Source:HGNC Symbol;Acc:HGNC:13535]	28:2286962-2297493	0.171705	0.253244	0.199106	0.713052	0.849067	0.679854	0.208018	0.747324	-1.84503	3.17e-09	2.8e-08	DOWN
ENSGALG00000008115	ATXN7L1	ataxin 7 like 1 [Source:HGNC Symbol;Acc:HGNC:22210]	1:14021170-14128960	9.26808	8.52867	8.27016	18.1224	16.4335	17.6929	8.68897	17.4163	-1.00318	5.02e-35	3.5e-33	DOWN
ENSGALG00000004173	AXDND1	axonemal dynein light chain domain containing 1 [Source:HGNC Symbol;Acc:HGNC:26564]	8:6158567-6177748	0.310353	0.186929	0.341127	1.16411	1.318	1.31419	0.27947	1.26543	-2.17887	7.55e-17	1.53e-15	DOWN
ENSGALG00000015828	BACH1	BTB domain and CNC homolog 1 [Source:HGNC Symbol;Acc:HGNC:935]	1:104102312-104115468	113.79	105.433	105.478	247.729	250.547	230.243	108.234	242.84	-1.16585	1.41e-63	4.92e-61	DOWN
ENSGALG00000015605	BACH2	BTB domain and CNC homolog 2 [Source:HGNC Symbol;Acc:HGNC:14078]	3:75635314-75677776	4.2051	3.15454	3.60007	9.73532	9.19271	9.98617	3.65324	9.63807	-1.39957	1.69e-29	8.5e-28	DOWN
ENSGALG00000012885	BCL2	Apoptosis regulator Bcl-2 [Source:UniProtKB/Swiss-Prot;Acc:Q00709]	2:68102902-68190463	2.01832	2.56354	2.27546	4.3112	5.49885	5.26874	2.28577	5.02626	-1.1368	1.92e-18	4.5e-17	DOWN
ENSGALG00000016283	BEND6	BEN domain containing 6 [Source:HGNC Symbol;Acc:HGNC:20871]	3:87150129-87156007	23.0949	19.8056	22.9494	48.4168	45.9752	46.1149	21.9499	46.8356	-1.09339	3.44e-29	1.7e-27	DOWN
ENSGALG00000008308	BHLHE40	basic helix-loop-helix family member e40 [Source:HGNC Symbol;Acc:HGNC:1046]	12:18624949-18629296	31.4552	28.2205	25.1463	75.6261	67.9753	61.2994	28.274	68.3002	-1.27241	7.75e-40	6.77e-38	DOWN
ENSGALG00000031786	BLVRA	biliverdin reductase A [Source:HGNC Symbol;Acc:HGNC:1062]	2:51764995-51794492	0.190635	0.295243	0.241776	1.02797	0.641609	0.528404	0.242551	0.732662	-1.59486	0.000416491	0.00158919	DOWN
ENSGALG00000015152	BOC	BOC cell adhesion associated, oncogene regulated [Source:HGNC Symbol;Acc:HGNC:17173]	1:83273631-83292347	0.0245106	0	0.0248625	0.206818	0.282759	0.158499	0.0164577	0.216025	-3.71437	5.02e-06	2.76e-05	DOWN
ENSGALG00000029379	BRD1	bromodomain containing 1 [Source:HGNC Symbol;Acc:HGNC:1102]	1:18747413-18806394	22.3769	22.6983	20.6111	47.0637	47.624	46.0575	21.8955	46.9151	-1.09942	1.67e-58	4.31e-56	DOWN
ENSGALG00000034303	C1orf115	chromosome 1 open reading frame 115 [Source:HGNC Symbol;Acc:HGNC:25873]	3:18652638-18656187	0	0	0	0.0878013	0	0.302763	0	0.130188	#NAME?	0.0146537	0.0377736	DOWN
ENSGALG00000002353	C1orf216	chromosome 1 open reading frame 216 [Source:HGNC Symbol;Acc:HGNC:26800]	23:4262381-4263094	4.32737	5.40866	4.15971	10.4657	8.8698	9.89031	4.63191	9.74193	-1.0726	3.83e-09	3.35e-08	DOWN
ENSGALG00000021569	C1QA	complement C1q A chain [Source:HGNC Symbol;Acc:HGNC:1241]	21:6088915-6090874	14.6356	13.0126	12.0315	42.0644	35.1834	41.3808	13.2266	39.5429	-1.57998	8.15e-46	9.94e-44	DOWN
ENSGALG00000004771	C1QB	complement C1q B chain [Source:HGNC Symbol;Acc:HGNC:1242]	21:6083120-6085216	3.21727	3.10614	3.05249	5.83825	6.02662	7.02598	3.1253	6.29695	-1.01066	5.05e-12	6.32e-11	DOWN
ENSGALG00000029669	C1QC	complement C1q C chain [Source:HGNC Symbol;Acc:HGNC:1245]	21:6086545-6088226	2.88826	3.61474	3.37462	9.52094	7.32199	11.2403	3.29254	9.36107	-1.50747	4.45e-13	6.27e-12	DOWN
ENSGALG00000028031	C1QL1	complement C1q like 1 [Source:HGNC Symbol;Acc:HGNC:24182]	27:1479940-1484015	1.76284	1.25127	1.7886	4.54609	4.44953	3.96993	1.6009	4.32185	-1.43276	3.16e-08	2.44e-07	DOWN
ENSGALG00000030913	C9orf172	chromosome 9 open reading frame 172 [Source:HGNC Symbol;Acc:HGNC:37284]	17:1057782-1061744	0	0	0	0	0.0822559	0.033869	0	0.0387083	#NAME?	0.00966829	0.0262323	DOWN
ENSGALG00000039525	CAMTA1	calmodulin binding transcription activator 1 [Source:HGNC Symbol;Acc:HGNC:18806]	21:309659-433746	1.79295	1.7973	1.466	3.57496	3.96702	3.71519	1.68542	3.75239	-1.1547	4.72e-19	1.17e-17	DOWN
ENSGALG00000012715	CAP2	CAP, adenylate cyclase-associated protein, 2 (yeast) [Source:HGNC Symbol;Acc:HGNC:20039]	2:62171926-62225717	0.112718	0	0.114337	0.264225	0.487626	0.312355	0.0756849	0.354736	-2.22867	0.00264532	0.00834494	DOWN
ENSGALG00000040478	CAPN5	calpain 5 [Source:HGNC Symbol;Acc:HGNC:1482]	1:193324498-193358592	0.0273549	0	0	0.153896	0.157786	0.101063	0.0091183	0.137582	-3.91538	0.000399997	0.00153257	DOWN
ENSGALG00000042664	CBLN1	cerebellin 1 precursor [Source:HGNC Symbol;Acc:HGNC:1543]	11:7161486-7163937	0.118898	0	0.0603025	0.334454	0.228586	0.274585	0.0597334	0.279208	-2.22473	0.00954263	0.0259686	DOWN
ENSGALG00000015441	CD247	CD247 molecule [Source:HGNC Symbol;Acc:HGNC:1677]	1:91604244-91650623	2.74935	1.78731	1.85976	8.73744	7.63738	5.59785	2.13214	7.32422	-1.78038	3.16e-16	6.06e-15	DOWN
ENSGALG00000014508	CD38	CD38 molecule [Source:HGNC Symbol;Acc:HGNC:1667]	4:77172736-77193248	1.84368	1.93586	2.37803	7.56052	8.83417	7.13129	2.05252	7.84199	-1.93382	3.12e-38	2.56e-36	DOWN
ENSGALG00000014362	CD86	-	1:76641354-76652029	4.57295	4.08822	4.52682	12.1853	11.0468	9.17154	4.39599	10.8012	-1.29693	1.63e-17	3.54e-16	DOWN
ENSGALG00000005483	CDH13	Cadherin-13 [Source:UniProtKB/Swiss-Prot;Acc:P33150]	11:16185639-16626612	0.165214	0	0.0838139	0.348621	0.178726	0.438866	0.0830092	0.322071	-1.95604	0.000237626	0.000960765	DOWN
ENSGALG00000035094	CDH17	cadherin 17 [Source:HGNC Symbol;Acc:HGNC:1756]	2:126538859-126565346	0.628391	0.197481	0.277225	1.79352	1.36614	0.858283	0.367699	1.33931	-1.8649	3.64e-07	2.39e-06	DOWN
ENSGALG00000008109	CDHR3	cadherin related family member 3 [Source:HGNC Symbol;Acc:HGNC:26308]	1:14151339-14182335	0.845079	1.20496	1.10247	2.6794	2.65067	2.69561	1.05084	2.67523	-1.34812	5.1e-17	1.04e-15	DOWN
ENSGALG00000008428	CDK15	cyclin dependent kinase 15 [Source:HGNC Symbol;Acc:HGNC:14434]	7:11637210-11669559	3.47278	4.05336	2.91088	8.70821	9.21966	10.6025	3.47901	9.51011	-1.45079	1.14e-16	2.28e-15	DOWN
ENSGALG00000040180	CEBPD	CCAAT/enhancer binding protein delta [Source:HGNC Symbol;Acc:HGNC:1835]	2:108248344-108249313	14.2126	10.3518	9.16678	26.863	25.1083	20.8677	11.2437	24.2797	-1.11063	1.25e-11	1.5e-10	DOWN
ENSGALG00000026716	CELF5	CUGBP, Elav-like family member 5 [Source:HGNC Symbol;Acc:HGNC:14058]	28:1295618-1324534	0	0	0	0.0513677	0.0526747	0.101199	0	0.0684139	#NAME?	0.0105606	0.0283417	DOWN
ENSGALG00000043355	CELSR1	cadherin EGF LAG seven-pass G-type receptor 1 [Source:HGNC Symbol;Acc:HGNC:1850]	1:15740825-15899595	12.3019	10.1772	11.0771	25.8853	24.577	23.9412	11.1854	24.8012	-1.14879	2.23e-46	2.78e-44	DOWN
ENSGALG00000006413	CEMIP	cell migration inducing hyaluronan binding protein [Source:HGNC Symbol;Acc:HGNC:29213]	10:12248442-12295841	0.0796529	0.102805	0.121246	0.26145	0.325528	0.275997	0.101235	0.287658	-1.50666	0.000489171	0.00184062	DOWN
ENSGALG00000014892	CEP85L	centrosomal protein 85 like [Source:HGNC Symbol;Acc:HGNC:21638]	3:63018384-63155719	16.3957	14.6484	14.4972	38.1249	35.5213	34.625	15.1804	36.0904	-1.2494	4.36e-55	8.91e-53	DOWN
ENSGALG00000037504	CFAP36	cilia and flagella associated protein 36 [Source:HGNC Symbol;Acc:HGNC:30540]	3:162951-180542	0	0.0426923	0.209801	0.581768	0.596551	0.191064	0.0841645	0.456461	-2.43921	0.000428421	0.00163036	DOWN
ENSGALG00000028810	CHCHD10	coiled-coil-helix-coiled-coil-helix domain containing 10 [Source:HGNC Symbol;Acc:HGNC:15559]	15:8014553-8015183	14.0321	5.95412	4.87592	13.1589	13.8627	24.1533	8.28738	17.0583	-1.04149	0.00204483	0.00665204	DOWN
ENSGALG00000041080	CHD7	Chromodomain-helicase-DNA-binding protein 7 [Source:UniProtKB/Swiss-Prot;Acc:Q06A37]	2:113278112-113366083	28.3972	27.1268	26.782	73.5402	67.5728	59.7834	27.4353	66.9655	-1.28738	3.96e-57	9.43e-55	DOWN
ENSGALG00000008365	CHRM4	Gallus gallus cholinergic receptor, muscarinic 4 (CHRM4), mRNA. [Source:RefSeq mRNA;Acc:NM_001031191]	5:23645484-23647187	0.102297	0.263995	0.259415	0.767303	0.540903	0.330754	0.208569	0.54632	-1.38922	0.00643423	0.0184714	DOWN
ENSGALG00000041522	CLCF1	cardiotrophin-like cytokine factor 1 [Source:HGNC Symbol;Acc:HGNC:17412]	AADN04000612.1:17166-19058	0.254059	0.174861	0.257793	1.42971	1.54742	0.860792	0.228904	1.27931	-2.48255	7.07e-07	4.43e-06	DOWN
ENSGALG00000004590	CLCN6	chloride voltage-gated channel 6 [Source:HGNC Symbol;Acc:HGNC:2024]	21:5584913-5603825	11.6376	11.1017	11.4307	26.0503	24.9226	20.9712	11.39	23.9813	-1.07414	1.07e-35	7.63e-34	DOWN
ENSGALG00000010149	CMTR1	cap methyltransferase 1 [Source:HGNC Symbol;Acc:HGNC:21077]	3:30244395-30267117	27.5569	29.4704	32.6529	77.5705	71.9107	74.4734	29.8934	74.6515	-1.32034	6.23e-68	2.88e-65	DOWN
ENSGALG00000014136	CNGA1	Cyclic nucleotide-gated channel rod photoreceptor subunit alpha [Source:UniProtKB/Swiss-Prot;Acc:Q90980]	4:67010756-67015296	0.0207464	0.0214115	0.0420887	0.0778117	0.139625	0.191649	0.0280822	0.136362	-2.27971	0.00187141	0.00615018	DOWN
ENSGALG00000004120	CNR2	cannabinoid receptor 2 [Source:HGNC Symbol;Acc:HGNC:2160]	23:5619783-5620838	0.0770133	0	0	0.577621	0.518306	0.426826	0.0256711	0.507584	-4.30543	1.73e-05	8.63e-05	DOWN
ENSGALG00000035584	COL3A1	collagen type III alpha 1 chain [Source:HGNC Symbol;Acc:HGNC:2201]	7:578995-896831	0.337564	0.245688	0.291983	0.633124	0.553411	0.587983	0.291745	0.591506	-1.01968	1.94e-09	1.77e-08	DOWN
ENSGALG00000005628	COL9A3	collagen type IX alpha 3 chain [Source:HGNC Symbol;Acc:HGNC:2219]	20:8532484-8564351	3.03193	2.51707	3.30506	9.8554	8.90395	8.46068	2.95136	9.07335	-1.62026	1.9e-42	1.92e-40	DOWN
ENSGALG00000037309	COLEC11	collectin subfamily member 11 [Source:HGNC Symbol;Acc:HGNC:17213]	3:94124717-94144085	1.04611	0.196335	0.385936	2.22951	2.83476	2.46017	0.542794	2.50815	-2.20815	4.75e-09	4.11e-08	DOWN
ENSGALG00000014144	CORIN	corin, serine peptidase [Source:HGNC Symbol;Acc:HGNC:19012]	4:67078880-67183662	0.0836409	0	0	0.130753	0.429004	0.257635	0.0278803	0.272464	-3.28875	5.08e-05	0.000233509	DOWN
ENSGALG00000014516	CPEB2	cytoplasmic polyadenylation element binding protein 2 [Source:HGNC Symbol;Acc:HGNC:21745]	4:77403388-77451937	6.60514	6.16058	5.62968	15.3408	14.1212	13.2225	6.1318	14.2282	-1.21437	1.04e-36	7.88e-35	DOWN
ENSGALG00000036406	CPNE9	copine family member 9 [Source:HGNC Symbol;Acc:HGNC:24336]	12:11480811-11486287	0.14288	0.14756	0.14498	1.16139	0.687064	0.836178	0.14514	0.894877	-2.62424	9.03e-09	7.55e-08	DOWN
ENSGALG00000029140	CRABP2	cellular retinoic acid binding protein 2 [Source:HGNC Symbol;Acc:HGNC:2339]	25:1448613-1451273	0.974938	1.0066	0.395654	1.64562	3.37498	2.70239	0.792397	2.57433	-1.6999	0.00035052	0.00136158	DOWN
ENSGALG00000001169	CRB2	crumbs 2, cell polarity complex component [Source:HGNC Symbol;Acc:HGNC:18688]	17:9474863-9499855	0.468698	0.367782	0.190229	0.492276	0.739127	0.866075	0.342237	0.69916	-1.03063	0.000779029	0.002809	DOWN
ENSGALG00000038265	CREB5	cAMP responsive element binding protein 5 [Source:HGNC Symbol;Acc:HGNC:16844]	2:33303710-33547933	12.5574	11.6285	9.87472	36.5057	34.3759	30.782	11.3535	33.8879	-1.57763	6.79e-54	1.24e-51	DOWN
ENSGALG00000002878	CREBRF	CREB3 regulatory factor [Source:HGNC Symbol;Acc:HGNC:24050]	13:9155352-9173391	10.071	9.6647	9.12158	24.1612	25.3389	23.4049	9.61909	24.3017	-1.33708	2.06e-59	6.01e-57	DOWN
ENSGALG00000041203	CRMP1A	collapsin response mediator protein 1 [Source:HGNC Symbol;Acc:HGNC:2365]	4:79798866-79843362	0	0	0	0.0230414	0.0708712	0.0680961	0	0.0540029	#NAME?	0.000295975	0.0011708	DOWN
ENSGALG00000035230	CSMD1	CUB and Sushi multiple domains 1 [Source:HGNC Symbol;Acc:HGNC:14026]	3:90162525-90533217	0.00813342	0	0	0.0762555	0	0.0450773	0.00271114	0.0404443	-3.89896	0.0059064	0.0171312	DOWN
ENSGALG00000027905	CSRNP1	cysteine and serine rich nuclear protein 1 [Source:HGNC Symbol;Acc:HGNC:14300]	2:5277138-5282741	95.9288	73.5131	70.75	270.012	226.067	181.166	80.064	225.748	-1.49549	4.79e-28	2.19e-26	DOWN
ENSGALG00000007757	CSTF1	cleavage stimulation factor subunit 1 [Source:HGNC Symbol;Acc:HGNC:2483]	20:12221204-12227956	57.2219	55.0498	57.1979	118.707	120.382	103.916	56.4899	114.335	-1.01721	1.8e-41	1.72e-39	DOWN
ENSGALG00000037402	CTGF	connective tissue growth factor [Source:HGNC Symbol;Acc:HGNC:2500]	3:57348864-57352201	0.0372202	0	0	0.19193	0.0536724	0.0515707	0.0124067	0.0990577	-2.99715	0.00515522	0.0151706	DOWN
ENSGALG00000038254	CUZD1	CUB and zona pellucida like domains 1 [Source:HGNC Symbol;Acc:HGNC:17937]	6:31433391-31439504	0.186267	0.144264	0	0.480375	0.492575	0.430277	0.110177	0.467742	-2.08589	0.000231361	0.000938085	DOWN
ENSGALG00000041921	CWH43	cell wall biogenesis 43 C-terminal homolog [Source:HGNC Symbol;Acc:HGNC:26133]	4:66651377-66675027	0	0	0.195576	0.506164	0.333639	0.356218	0.0651919	0.398674	-2.61244	4.37e-05	0.000204148	DOWN
ENSGALG00000012357	CXCR4	C-X-C motif chemokine receptor 4 [Source:HGNC Symbol;Acc:HGNC:2561]	7:30913614-30916302	14.2155	13.5089	13.5971	45.8093	43.7072	43.6271	13.7739	44.3812	-1.68801	3.22e-104	3.89e-101	DOWN
ENSGALG00000016215	CXorf36	chromosome X open reading frame 36 [Source:HGNC Symbol;Acc:HGNC:25866]	1:110801925-110817459	0	0.0772653	0.0253049	0.163716	0.191867	0.161319	0.0341901	0.172301	-2.33328	0.000859385	0.00306572	DOWN
ENSGALG00000042279	CYP24A1	1,25-dihydroxyvitamin D(3) 24-hydroxylase, mitochondrial [Source:RefSeq peptide;Acc:NP_990310]	20:12557653-12565016	0	0.0398638	0.0391802	0.0724345	0.0742592	0.178405	0.026348	0.108366	-2.04015	0.00940339	0.0256607	DOWN
ENSGALG00000003336	DAPK2	death associated protein kinase 2 [Source:HGNC Symbol;Acc:HGNC:2675]	10:3814181-3850001	3.03678	2.90029	1.77173	5.12606	6.05915	6.73378	2.5696	5.973	-1.21691	8.18e-09	6.87e-08	DOWN
ENSGALG00000014907	DCBLD1	discoidin, CUB and LCCL domain containing 1 [Source:HGNC Symbol;Acc:HGNC:21479]	3:63310703-63356810	4.98644	5.07845	3.82047	16.6369	13.7974	13.0691	4.62845	14.5011	-1.64756	3.85e-34	2.49e-32	DOWN
ENSGALG00000034493	DCLK3	doublecortin like kinase 3 [Source:HGNC Symbol;Acc:HGNC:19005]	2:46064049-46088568	0.478178	0.658305	0.772723	1.97641	1.9755	1.97997	0.636402	1.9773	-1.63552	3.91e-19	9.79e-18	DOWN
ENSGALG00000011274	DCN	decorin [Source:HGNC Symbol;Acc:HGNC:2705]	1:44019260-44058954	0.0899972	0.139378	0.15219	0.421972	0.346147	0.45731	0.127189	0.408477	-1.68328	1.67e-07	1.16e-06	DOWN
ENSGALG00000039322	DDR2	discoidin domain receptor tyrosine kinase 2 [Source:HGNC Symbol;Acc:HGNC:2731]	8:3813929-3819587	0.499691	0.412735	0.466452	0.843478	1.09552	0.978763	0.459626	0.972587	-1.08137	1.25e-06	7.56e-06	DOWN
ENSGALG00000010997	DFNA5	DFNA5, deafness associated tumor suppressor [Source:HGNC Symbol;Acc:HGNC:2810]	2:31663719-31688494	0.193212	0.313454	0.364054	1.63059	2.14971	2.06553	0.29024	1.94861	-2.74713	1.22e-25	4.86e-24	DOWN
ENSGALG00000003841	DGKK	diacylglycerol kinase kappa [Source:HGNC Symbol;Acc:HGNC:32395]	4:1852110-1863604	0	0	0	0.0430457	0.0662005	0.0848041	0	0.0646834	#NAME?	0.00518795	0.0152555	DOWN
ENSGALG00000011182	DLL1	delta-like 1 precursor [Source:RefSeq peptide;Acc:NP_990304]	3:40973214-40979620	0.182883	0.188822	0.222693	1.2348	0.562742	0.811061	0.198133	0.869536	-2.13378	5.07e-07	3.25e-06	DOWN
ENSGALG00000018439	DLX1	distal-less homeobox 1 [Source:HGNC Symbol;Acc:HGNC:2914]	7:17923778-17925509	0.302267	0.124808	0.0613337	0.566899	0.406937	0.446837	0.162803	0.473558	-1.54042	0.0104015	0.0279816	DOWN
ENSGALG00000004495	DNAI2	dynein axonemal intermediate chain 2 [Source:HGNC Symbol;Acc:HGNC:18744]	18:9203491-9209288	0.248789	0	0.168269	0.50548	0.837285	1.14927	0.139019	0.830678	-2.579	3.12e-07	2.07e-06	DOWN
ENSGALG00000016036	DOPEY2	dopey family member 2 [Source:HGNC Symbol;Acc:HGNC:1291]	1:106583143-106626008	17.4875	15.9833	15.8509	40.7603	39.8988	41.1185	16.4406	40.5926	-1.30395	1.92e-78	1.12e-75	DOWN
ENSGALG00000004631	DRAXIN	Draxin [Source:UniProtKB/Swiss-Prot;Acc:B6ZI38]	21:5645575-5657662	1.85548	1.27047	1.28816	3.3152	2.85472	2.83317	1.47137	3.00103	-1.0283	4.78e-10	4.73e-09	DOWN
ENSGALG00000005031	DRP2	dystrophin related protein 2 [Source:HGNC Symbol;Acc:HGNC:3032]	4:2071935-2082734	0.0159713	0.0329667	0.0810034	0.329432	0.337799	0.221307	0.0433138	0.296179	-2.77357	4.17e-09	3.63e-08	DOWN
ENSGALG00000012790	DSP	desmoplakin [Source:HGNC Symbol;Acc:HGNC:3052]	2:64734311-64763088	0.135128	0.129557	0.068559	0.244391	0.399096	0.178354	0.111081	0.273947	-1.30228	0.000368795	0.00142487	DOWN
ENSGALG00000040360	DUSP1	dual specificity phosphatase 1 [Source:HGNC Symbol;Acc:HGNC:3064]	13:9052099-9054704	7.26906	6.65146	6.00652	21.5116	21.6391	13.7942	6.64235	18.9816	-1.51484	4.06e-20	1.11e-18	DOWN
ENSGALG00000032618	DUSP5	dual specificity phosphatase 5 [Source:HGNC Symbol;Acc:HGNC:3071]	6:25995216-26003193	51.1167	48.5732	46.2379	108.185	104.247	102.176	48.6426	104.87	-1.1083	1.04e-51	1.68e-49	DOWN
ENSGALG00000006647	DUSP8	dual specificity phosphatase 8 [Source:HGNC Symbol;Acc:HGNC:3074]	5:14163587-14184836	69.3205	62.2456	62.1694	149.167	142.825	137.431	64.5785	143.141	-1.14831	2.34e-55	5.05e-53	DOWN
ENSGALG00000008562	DYTN	dystrotelin [Source:HGNC Symbol;Acc:HGNC:23279]	7:12459079-12476201	0.313166	0.202095	0.119153	0.330392	0.451706	0.68722	0.211471	0.489773	-1.21165	0.0117859	0.0312147	DOWN
ENSGALG00000006272	ECE2	endothelin converting enzyme 2 [Source:HGNC Symbol;Acc:HGNC:13275]	9:15930201-15936984	0.227188	0.0521162	0.204916	0.260396	0.485464	0.373173	0.161407	0.373011	-1.20852	0.00682079	0.0194533	DOWN
ENSGALG00000009473	EFCAB1	EF-hand calcium binding domain 1 [Source:HGNC Symbol;Acc:HGNC:25678]	2:22706046-22711776	2.60417	2.68886	2.25092	4.79388	6.67771	5.34689	2.51465	5.60616	-1.15666	1.49e-07	1.04e-06	DOWN
ENSGALG00000010560	EIF2AK2	eukaryotic translation initiation factor 2 alpha kinase 2 [Source:HGNC Symbol;Acc:HGNC:9437]	3:32072407-32090400	17.0535	17.5238	19.8895	40.4004	37.6197	37.1236	18.1556	38.3813	-1.07999	7.54e-43	7.9e-41	DOWN
ENSGALG00000010005	EPAS1	endothelial PAS domain protein 1 [Source:HGNC Symbol;Acc:HGNC:3374]	3:26625940-26701895	0.236094	0.262524	0.239559	0.681258	0.401659	0.570527	0.246059	0.551148	-1.16344	5.73e-05	0.00026128	DOWN
ENSGALG00000007169	EPC1	enhancer of polycomb homolog 1 [Source:HGNC Symbol;Acc:HGNC:19876]	2:14127254-14169164	33.1784	31.7598	30.7024	67.4826	67.721	65.1511	31.8802	66.7849	-1.06686	2.84e-54	5.39e-52	DOWN
ENSGALG00000016964	EPSTI1	epithelial stromal interaction 1 [Source:HGNC Symbol;Acc:HGNC:16465]	1:166655214-166707862	65.9558	59.7399	81.099	221.296	188.319	201.106	68.9316	203.574	-1.56231	1.64e-53	2.93e-51	DOWN
ENSGALG00000034741	ETNPPL	ethanolamine-phosphate phospho-lyase [Source:HGNC Symbol;Acc:HGNC:14404]	4:37934303-37947629	0.175615	0.0725124	0.213843	0.658729	0.641695	0.389398	0.15399	0.563274	-1.871	2.06e-05	0.000101713	DOWN
ENSGALG00000022440	EVA1B	eva-1 homolog B [Source:HGNC Symbol;Acc:HGNC:25558]	23:4070118-4070674	2.25854	1.97315	0.881345	6.02826	4.84488	4.33409	1.70434	5.06907	-1.57251	7.87e-07	4.9e-06	DOWN
ENSGALG00000002108	EVPL	envoplakin [Source:HGNC Symbol;Acc:HGNC:3503]	18:4597352-4613120	0.267422	0.0828292	0.108541	1.14105	1.15716	1.03773	0.152931	1.11198	-2.86218	1.38e-28	6.5e-27	DOWN
ENSGALG00000041153	FAM109A	family with sequence similarity 109 member A [Source:HGNC Symbol;Acc:HGNC:26509]	15:6153440-6155856	0.374034	0.531015	0.426986	0.78926	1.07905	0.950385	0.444012	0.939564	-1.08139	0.00111689	0.00386014	DOWN
ENSGALG00000001857	FAM132A	family with sequence similarity 132 member A [Source:HGNC Symbol;Acc:HGNC:32308]	21:2472220-2486139	0.0844508	0	0	0.950145	1.05548	0.546105	0.0281503	0.850577	-4.91722	9.92e-08	7.1e-07	DOWN
ENSGALG00000042679	FAM134B	family with sequence similarity 134 member B [Source:HGNC Symbol;Acc:HGNC:25964]	2:75879662-75941356	7.9926	6.50667	7.48596	44.2027	41.2358	33.9407	7.32841	39.7931	-2.44095	3e-87	2.25e-84	DOWN
ENSGALG00000031305	FAM13C	family with sequence similarity 13 member C [Source:HGNC Symbol;Acc:HGNC:19371]	6:588706-633595	0.13679	0.0470741	0.0925338	0.299334	0.219259	0.294952	0.0921327	0.271182	-1.55748	0.0184211	0.0461686	DOWN
ENSGALG00000013503	FAM149A	family with sequence similarity 149 member A [Source:HGNC Symbol;Acc:HGNC:24527]	4:61727991-61741835	6.31226	7.29224	7.25585	15.2334	17.4028	17.9042	6.95345	16.8468	-1.27667	1.63e-30	8.63e-29	DOWN
ENSGALG00000028459	FAM180A	family with sequence similarity 180 member A [Source:HGNC Symbol;Acc:HGNC:33773]	1:58388267-58415575	0	0	0.119211	0.661174	0.338943	0.21715	0.0397369	0.405755	-3.35206	0.0108352	0.02896	DOWN
ENSGALG00000008739	FAM188A	family with sequence similarity 188 member A [Source:HGNC Symbol;Acc:HGNC:23578]	2:20311172-20357975	32.8628	39.0708	46.0091	90.8637	86.0247	78.1903	39.3142	85.0262	-1.11286	7.72e-28	3.48e-26	DOWN
ENSGALG00000014962	FAM26F	family with sequence similarity 26 member F [Source:HGNC Symbol;Acc:HGNC:33391]	3:64018364-64020812	0.517048	1.1345	0.786972	2.18201	1.49162	2.50809	0.812841	2.06057	-1.342	1.45e-05	7.34e-05	DOWN
ENSGALG00000035903	FAM46A	family with sequence similarity 46 member A [Source:HGNC Symbol;Acc:HGNC:18345]	3:78736897-78741125	3.2313	3.73174	3.76442	8.01329	6.53654	8.31516	3.57582	7.62166	-1.09183	2.47e-18	5.7e-17	DOWN
ENSGALG00000004103	FAM81A	family with sequence similarity 81 member A [Source:HGNC Symbol;Acc:HGNC:28379]	10:6654750-6665773	0.347478	0.287024	0.28203	1.49891	0.26727	0.89891	0.305511	0.888363	-1.53993	0.00737367	0.0207592	DOWN
ENSGALG00000031906	FAM83C	family with sequence similarity 83 member C [Source:HGNC Symbol;Acc:HGNC:16121]	20:1336572-1360690	0.130078	0	0.0439967	0.89465	0.667187	0.601011	0.058025	0.720949	-3.63515	1.99e-10	2.07e-09	DOWN
ENSGALG00000033118	FAM83H	family with sequence similarity 83 member H [Source:HGNC Symbol;Acc:HGNC:24797]	2:149292424-149297861	0.215101	0.0246717	0	0.448253	0.482632	0.309149	0.0799241	0.413345	-2.37064	5.5e-06	2.99e-05	DOWN
ENSGALG00000010747	FBLN5	fibulin 5 [Source:HGNC Symbol;Acc:HGNC:3602]	5:44523932-44565644	0.0494985	0.0255427	0	0.116031	0.190349	0.0685831	0.0250137	0.124988	-2.32099	0.00793037	0.0221098	DOWN
ENSGALG00000013720	FBXO15	F-box protein 15 [Source:HGNC Symbol;Acc:HGNC:13617]	2:92301222-92334345	0.347832	1.03256	0.485303	1.91642	1.83965	1.68726	0.621899	1.81444	-1.54477	5.3e-08	3.94e-07	DOWN
ENSGALG00000041202	FBXO32	F-box protein 32 [Source:HGNC Symbol;Acc:HGNC:16731]	2:138172194-138196845	21.6872	18.1199	18.2231	44.3048	44.9665	45.0678	19.3434	44.7797	-1.211	1.15e-51	1.83e-49	DOWN
ENSGALG00000026733	FFAR4	free fatty acid receptor 4 [Source:HGNC Symbol;Acc:HGNC:19061]	6:20391630-20397358	0.619472	0.319827	0.471474	1.08929	1.11697	1.5025	0.470258	1.23625	-1.39445	0.000585031	0.00216456	DOWN
ENSGALG00000002203	FGF-18	fibroblast growth factor 18 [Source:HGNC Symbol;Acc:HGNC:3674]	13:3197465-3262685	0.35973	0	0.243345	2.02437	0.576607	1.10806	0.201025	1.23634	-2.62064	0.000231811	0.000939612	DOWN
ENSGALG00000007706	FGF8	fibroblast growth factor 8 [Source:HGNC Symbol;Acc:HGNC:3686]	6:22705280-22715778	0.015391	0.0317688	0.031224	0.389619	0.325525	0.298566	0.0261279	0.337903	-3.69294	4.4e-14	7.03e-13	DOWN
ENSGALG00000041054	FHDC1	FH2 domain containing 1 [Source:HGNC Symbol;Acc:HGNC:29363]	4:34184272-34224109	0.0228316	0	0	0.171243	0.109753	0.0210827	0.00761053	0.100693	-3.72582	0.00434292	0.0130114	DOWN
ENSGALG00000039001	FILIP1	filamin A interacting protein 1 [Source:HGNC Symbol;Acc:HGNC:21015]	3:80974887-81050425	0.776673	0.933389	0.671798	2.22087	1.88547	2.56452	0.793953	2.22362	-1.48578	2.43e-18	5.61e-17	DOWN
ENSGALG00000015271	FILIP1L	filamin A interacting protein 1 like [Source:HGNC Symbol;Acc:HGNC:24589]	1:84737375-84814326	0.661051	0.682527	0.462586	1.26122	1.33706	1.20047	0.602055	1.26625	-1.07259	4.52e-07	2.92e-06	DOWN
ENSGALG00000005802	FLT4	fms related tyrosine kinase 4 [Source:HGNC Symbol;Acc:HGNC:3767]	13:13348919-13395196	0.051501	0	0.104513	1.1591	0.94092	0.98021	0.0520046	1.02674	-4.3033	1.34e-47	1.79e-45	DOWN
ENSGALG00000003578	FN1	fibronectin 1 [Source:HGNC Symbol;Acc:HGNC:3778]	7:4390375-4439659	0.090495	0.140151	0.0918222	0.203671	0.295856	0.342802	0.107489	0.280776	-1.38523	5.35e-06	2.92e-05	DOWN
ENSGALG00000017462	FNIP1	folliculin interacting protein 1 [Source:HGNC Symbol;Acc:HGNC:29418]	13:16678225-16736631	62.061	61.5803	58.3974	137.24	130.432	114.294	60.6796	127.322	-1.0692	2.59e-43	2.77e-41	DOWN
ENSGALG00000020251	FNIP2	folliculin interacting protein 2 [Source:HGNC Symbol;Acc:HGNC:29280]	4:22123132-22155070	35.6607	33.251	34.1519	111.636	115.593	112.807	34.3545	113.346	-1.72216	7.86e-145	4.12e-141	DOWN
ENSGALG00000028037	FOS	Proto-oncogene c-Fos [Source:UniProtKB/Swiss-Prot;Acc:P11939]	5:38264804-38267713	8.18889	6.50963	6.25014	54.401	48.6742	39.3363	6.98289	47.4705	-2.76514	1.03e-99	1.02e-96	DOWN
ENSGALG00000041280	FOSB	FosB proto-oncogene, AP-1 transcription factor subunit [Source:HGNC Symbol;Acc:HGNC:3797]	KQ759568.1:20443-25780	0.794541	0.911512	0.80622	1.98695	2.46189	1.38663	0.837424	1.94516	-1.21586	0.000352338	0.00136793	DOWN
ENSGALG00000015297	FOXO3	forkhead box O3 [Source:HGNC Symbol;Acc:HGNC:3821]	3:67450300-67533242	15.7003	14.9519	14.956	39.8397	37.5297	35.8213	15.2027	37.7302	-1.31139	4.02e-71	2.18e-68	DOWN
ENSGALG00000005426	FREM1	FRAS1 related extracellular matrix 1 [Source:HGNC Symbol;Acc:HGNC:23399]	Z:31717648-31775857	0.0551029	0.0227523	0.0223621	0.237696	0.137765	0.213828	0.0334058	0.19643	-2.55584	4.46e-08	3.36e-07	DOWN
ENSGALG00000037791	FRMD4B	FERM domain containing 4B [Source:HGNC Symbol;Acc:HGNC:24886]	12:15372396-15437129	24.7155	22.6743	21.2177	87.6171	78.5891	73.6453	22.8692	79.9505	-1.8057	6.79e-95	5.94e-92	DOWN
ENSGALG00000023036	FRMPD1	FERM and PDZ domain containing 1 [Source:HGNC Symbol;Acc:HGNC:29159]	Z:81554240-81573272	0	0.0180851	0	0.0328616	0.101077	0.161875	0.00602838	0.0986045	-4.03181	0.000500375	0.00187829	DOWN
ENSGALG00000034101	FZD5	frizzled class receptor 5 [Source:HGNC Symbol;Acc:HGNC:4043]	7:12182572-12186566	0.488465	0.273188	0.289111	0.916135	0.919823	0.65816	0.350255	0.831373	-1.24709	4.09e-06	2.28e-05	DOWN
ENSGALG00000015776	GABRR2	gamma-aminobutyric acid type A receptor rho2 subunit [Source:HGNC Symbol;Acc:HGNC:4091]	3:75982576-76008365	0	0	0	0.155942	0.21316	0.358486	0	0.242529	#NAME?	0.000238966	0.000965191	DOWN
ENSGALG00000012773	GCNT2	glucosaminyl (N-acetyl) transferase 2, I-branching enzyme (I blood group) [Source:HGNC Symbol;Acc:HGNC:4204]	2:63466809-63472739	0	0	0.0996303	0.368384	0.188878	0.362875	0.0332101	0.306712	-3.20719	0.0153301	0.0393174	DOWN
ENSGALG00000032506	GEM	GTP binding protein overexpressed in skeletal muscle [Source:HGNC Symbol;Acc:HGNC:4234]	2:126585920-126594298	1.18849	1.1848	1.16436	5.18837	3.90137	4.35445	1.17922	4.4814	-1.92612	8e-22	2.52e-20	DOWN
ENSGALG00000000909	GFAP	glial fibrillary acidic protein [Source:HGNC Symbol;Acc:HGNC:4235]	27:1466576-1470293	0.315889	0.913225	0.0640978	2.60685	2.36923	2.39322	0.431071	2.45643	-2.51057	1.41e-13	2.12e-12	DOWN
ENSGALG00000039705	GFPT2	glutamine-fructose-6-phosphate transaminase 2 [Source:HGNC Symbol;Acc:HGNC:4242]	13:13929617-13940653	0.0401016	0	0	0.112804	0.192771	0.0740964	0.0133672	0.126557	-3.24302	0.0168947	0.042806	DOWN
ENSGALG00000035329	gga-mir-7452	gga-mir-7452 [Source:miRBase;Acc:MI0024122]	1:106605861-106605928	7.17463	12.3456	1.21314	24.6687	21.8459	13.2567	6.91114	19.9238	-1.5275	0.000987079	0.00345774	DOWN
ENSGALG00000040504	GGT5	gamma-glutamyltransferase 5 [Source:HGNC Symbol;Acc:HGNC:4260]	15:8402897-8419021	0	0	0	0.0447508	0.137646	0.308626	0	0.163674	#NAME?	0.00341187	0.0104712	DOWN
ENSGALG00000005331	GJC2	gap junction protein gamma 2 [Source:HGNC Symbol;Acc:HGNC:17494]	2:2340128-2346805	0.196628	0.0507456	0.174589	0.276599	0.5436	0.431486	0.140654	0.417228	-1.56868	0.000363418	0.00140751	DOWN
ENSGALG00000028821	GLIPR2	GLI pathogenesis related 2 [Source:HGNC Symbol;Acc:HGNC:18007]	2:90052383-90077309	0.333037	0.343862	0.506887	1.3608	1.16661	1.033	0.394595	1.1868	-1.58864	1.61e-10	1.69e-09	DOWN
ENSGALG00000009911	GLTSCR1L	GLTSCR1 like [Source:HGNC Symbol;Acc:HGNC:21111]	3:23119921-23148269	11.0242	8.19537	8.84921	24.7197	24.7819	23.2457	9.35624	24.2491	-1.37393	3.11e-45	3.63e-43	DOWN
ENSGALG00000036028	GNA13	G protein subunit alpha 13 [Source:HGNC Symbol;Acc:HGNC:4381]	18:7826567-7849764	115.296	102.386	95.4516	289.13	267.719	246.902	104.378	267.917	-1.35997	3.7e-55	7.66e-53	DOWN
ENSGALG00000039307	GNB5	G protein subunit beta 5 [Source:HGNC Symbol;Acc:HGNC:4401]	10:8866333-8887402	0.423908	0.410314	0.161306	1.71432	1.83425	1.56662	0.331843	1.70506	-2.36126	9.09e-21	2.58e-19	DOWN
ENSGALG00000031205	GNGT2	G protein subunit gamma transducin 2 [Source:HGNC Symbol;Acc:HGNC:4412]	27:3637559-3639810	0	0.26238	0.257793	0.714816	0.407229	0.626037	0.173391	0.582694	-1.74871	0.00919635	0.0251787	DOWN
ENSGALG00000000881	GPATCH3	G-patch domain containing 3 [Source:HGNC Symbol;Acc:HGNC:25720]	23:1831568-1836134	6.5372	4.82825	4.89005	12.2161	10.8285	10.5808	5.4185	11.2085	-1.04862	6.65e-14	1.04e-12	DOWN
ENSGALG00000004064	GPER1	G protein-coupled estrogen receptor 1 [Source:HGNC Symbol;Acc:HGNC:4485]	14:2354794-2358320	0.969234	0.630113	0.874182	2.15451	3.41736	3.48258	0.82451	3.01815	-1.87206	7.18e-14	1.11e-12	DOWN
ENSGALG00000037740	GPR103	pyroglutamylated RFamide peptide receptor [Source:HGNC Symbol;Acc:HGNC:15565]	4:54427478-54447160	0	0	0	0.404757	0.259416	0.149545	0	0.271239	#NAME?	7.88e-05	0.000349899	DOWN
ENSGALG00000016881	GPR183	G protein-coupled receptor 183 [Source:HGNC Symbol;Acc:HGNC:3128]	1:144596844-144597920	12.3813	10.9909	11.4139	43.8949	39.4194	37.9456	11.5954	40.42	-1.80152	8.3e-62	2.56e-59	DOWN
ENSGALG00000008165	GPR75	G protein-coupled receptor 75 [Source:HGNC Symbol;Acc:HGNC:4526]	3:3016356-3017966	0	0	0	0.142003	0.291183	0	0	0.144395	#NAME?	0.0146537	0.0377736	DOWN
ENSGALG00000010397	GRID2	glutamate ionotropic receptor delta type subunit 2 [Source:HGNC Symbol;Acc:HGNC:4576]	4:37026690-37311626	1.986	1.38713	1.68914	5.61467	6.00995	6.71907	1.68743	6.11456	-1.85742	5.9e-33	3.58e-31	DOWN
ENSGALG00000026241	GRIN3B	glutamate ionotropic receptor NMDA type subunit 3B [Source:HGNC Symbol;Acc:HGNC:16768]	28:2909715-2914206	0.0651608	0	0	0.183335	0.208891	0.301067	0.0217203	0.231098	-3.41139	1.22e-06	7.39e-06	DOWN
ENSGALG00000002055	hairy1	hes family bHLH transcription factor 4 [Source:HGNC Symbol;Acc:HGNC:24149]	21:2797270-2799502	0.542254	0.684312	0.366806	1.24306	1.15874	0.946369	0.531124	1.11606	-1.07129	4.28e-05	0.000200264	DOWN
ENSGALG00000008050	HBP1	HMG box-containing protein 1 [Source:RefSeq peptide;Acc:NP_001186383]	1:14555740-14570086	39.9307	38.1425	40.4215	87.0237	93.589	86.343	39.4982	88.9852	-1.17178	8.68e-61	2.63e-58	DOWN
ENSGALG00000001342	HCN2	hyperpolarization activated cyclic nucleotide gated potassium channel 2 [Source:HGNC Symbol;Acc:HGNC:4846]	28:2711394-2723081	0	0.0596328	0	0.189596	0.138877	0.133439	0.0198776	0.153971	-2.95344	0.00108975	0.0037787	DOWN
ENSGALG00000033653	HCN3	hyperpolarization activated cyclic nucleotide gated potassium channel 3 [Source:HGNC Symbol;Acc:HGNC:19183]	25:2183619-2189104	0.157303	0.129935	0.207488	0.70806	0.680669	0.770286	0.164909	0.719671	-2.12567	1.36e-15	2.49e-14	DOWN
ENSGALG00000038043	HECTD2	HECT domain E3 ubiquitin protein ligase 2 [Source:HGNC Symbol;Acc:HGNC:26736]	6:19794881-19823165	0.762968	0.825271	0.884728	1.73759	2.89962	1.91335	0.824322	2.18352	-1.40537	2.58e-08	2.02e-07	DOWN
ENSGALG00000009482	HEPACAM2	HEPACAM family member 2 [Source:HGNC Symbol;Acc:HGNC:27364]	2:22957794-22975908	0.800507	0.354209	0.290063	0.91158	1.5395	1.47922	0.481593	1.3101	-1.44379	0.000147181	0.0006201	DOWN
ENSGALG00000044737	HEYL	hes related family bHLH transcription factor with YRPW motif-like [Source:HGNC Symbol;Acc:HGNC:4882]	23:5497460-5500849	0.0855164	0	0	0.240553	0.493267	0.15801	0.0285055	0.297277	-3.3825	0.0110113	0.029356	DOWN
ENSGALG00000033974	HGF	hepatocyte growth factor [Source:HGNC Symbol;Acc:HGNC:4893]	1:10650557-10710329	0.103016	0.132959	0.235201	0.289829	0.445792	0.33314	0.157059	0.356254	-1.1816	0.00627972	0.0180806	DOWN
ENSGALG00000002960	HMGCS2	3-hydroxy-3-methylglutaryl-CoA synthase 2 [Source:HGNC Symbol;Acc:HGNC:5008]	8:4260456-4264048	0.32331	0.333787	0.273339	0.555821	1.13988	0.796549	0.310146	0.830748	-1.42147	0.00110529	0.00382585	DOWN
ENSGALG00000010889	HOOK1	hook microtubule tethering protein 1 [Source:HGNC Symbol;Acc:HGNC:19884]	8:26728370-26751231	17.8571	17.2122	17.8949	36.3649	44.5864	40.673	17.6547	40.5414	-1.19934	1.98e-46	2.5e-44	DOWN
ENSGALG00000026092	HRH4	histamine receptor H4 [Source:HGNC Symbol;Acc:HGNC:17383]	2:103694029-103711854	1.5478	1.02009	1.93806	8.24572	7.85337	6.02453	1.50198	7.37454	-2.29569	7.73e-32	4.42e-30	DOWN
ENSGALG00000028326	HSD11B2	hydroxysteroid 11-beta dehydrogenase 2 [Source:HGNC Symbol;Acc:HGNC:5209]	11:1422805-1431559	0.42022	0	0	0.919467	1.14482	1.03531	0.140073	1.0332	-2.88286	1.22e-07	8.6e-07	DOWN
ENSGALG00000000785	HYAL1	hyaluronoglucosaminidase 1 [Source:HGNC Symbol;Acc:HGNC:5320]	12:1444894-1447241	10.4874	8.97953	8.85683	19.7596	18.5087	19.5269	9.44125	19.2651	-1.02894	1.4e-28	6.53e-27	DOWN
ENSGALG00000041192	IFIH1	interferon-induced helicase C domain-containing protein 1 [Source:RefSeq peptide;Acc:NP_001180567]	7:21157246-21184178	23.65	23.7346	35.7303	130.058	115.637	112.575	27.7049	119.423	-2.10787	2.49e-58	6.32e-56	DOWN
ENSGALG00000031657	IFITM10	interferon induced transmembrane protein 10 [Source:HGNC Symbol;Acc:HGNC:40022]	5:14141050-14147360	0.329723	0.204286	0.200715	1.48417	1.45842	1.40131	0.244908	1.44797	-2.56371	4.38e-10	4.35e-09	DOWN
ENSGALG00000004239	IFITM5	interferon induced transmembrane protein 5 [Source:HGNC Symbol;Acc:HGNC:16644]	5:1556571-1558140	1.58886	1.21258	1.75235	10.6892	9.43272	8.68042	1.51793	9.6008	-2.66105	1.15e-39	9.98e-38	DOWN
ENSGALG00000025984	IFN-A	Interferon type A1/A2 [Source:UniProtKB/Swiss-Prot;Acc:P42165]	Z:7377652-7378233	0.139736	0.144215	0.141742	0.786138	0.671717	0.774447	0.141898	0.744101	-2.39065	0.00313939	0.00971743	DOWN
ENSGALG00000033141	IFNL3	Gallus gallus interleukin 28B (interferon, lambda 3) (IFNL3), mRNA. [Source:RefSeq mRNA;Acc:NM_001128496]	7:4572436-4573944	0	0	0	0.407783	0.278772	0.401719	0	0.362758	#NAME?	0.0096359	0.0261814	DOWN
ENSGALG00000015084	IGSF11	immunoglobulin superfamily member 11 [Source:HGNC Symbol;Acc:HGNC:16669]	1:80838584-80925257	0.308414	0.119433	0.312961	1.69924	2.03897	1.53169	0.246936	1.75663	-2.8306	2.11e-19	5.4e-18	DOWN
ENSGALG00000011347	IHH	Indian hedgehog protein Indian hedgehog protein N-product Indian hedgehog protein C-product [Source:UniProtKB/Swiss-Prot;Acc:Q98938]	7:22427417-22435414	0	0.0428887	0	0.311685	0.119851	0.191943	0.0142962	0.207826	-3.86167	0.000592739	0.00219102	DOWN
ENSGALG00000013869	IL20RA	interleukin 20 receptor subunit alpha [Source:HGNC Symbol;Acc:HGNC:6003]	3:55035015-55055817	0.405635	0.228428	0.187061	0.587876	0.780078	1.02209	0.273708	0.796683	-1.54137	4.99e-05	0.000230136	DOWN
ENSGALG00000034616	INHBA	inhibin beta A subunit [Source:HGNC Symbol;Acc:HGNC:6066]	2:50747740-50762675	2.728	2.32114	2.61421	5.68498	6.58225	5.62439	2.55445	5.96387	-1.22324	5.99e-21	1.73e-19	DOWN
ENSGALG00000013253	INSRR	insulin receptor related receptor [Source:HGNC Symbol;Acc:HGNC:6093]	25:1402697-1413677	0	0	0.013475	0.0498239	0.0255458	0.0859032	0.00449166	0.0537576	-3.58115	0.00377298	0.0114588	DOWN
ENSGALG00000017018	INTS6	integrator complex subunit 6 [Source:HGNC Symbol;Acc:HGNC:14879]	1:170099461-170140361	29.1012	24.81	29.7879	65.2711	64.9821	64.6388	27.8997	64.964	-1.21939	2.87e-55	6.1e-53	DOWN
ENSGALG00000044085	IQCJ	IQ motif containing J [Source:HGNC Symbol;Acc:HGNC:32406]	9:22445227-22479763	0	0	0	0.535126	0.822976	0.395376	0	0.584493	#NAME?	0.0004128	0.00157702	DOWN
ENSGALG00000008823	IQUB	IQ motif and ubiquitin domain containing [Source:HGNC Symbol;Acc:HGNC:21995]	1:22315243-22335010	2.77405	2.47714	2.35829	5.13253	5.58725	4.95286	2.53649	5.22421	-1.04238	2.21e-12	2.88e-11	DOWN
ENSGALG00000008747	ITGA8	integrin subunit alpha 8 [Source:HGNC Symbol;Acc:HGNC:6144]	2:20364201-20463104	0.0633005	0	0.278356	0.573905	0.324676	0.526434	0.113885	0.475005	-2.06036	9.53e-05	0.000414555	DOWN
ENSGALG00000002389	ITGB4	integrin subunit beta 4 [Source:HGNC Symbol;Acc:HGNC:6158]	18:4776921-4798548	0.0142652	0.0294451	0	0.454738	0.23314	0.224011	0.0145701	0.303963	-4.38281	3.9e-12	4.92e-11	DOWN
ENSGALG00000011141	ITGB6	integrin subunit beta 6 [Source:HGNC Symbol;Acc:HGNC:6161]	7:21907409-21935081	0.101497	0.104821	0.206012	1.77695	2.14741	2.15711	0.137443	2.02715	-3.88255	5.13e-34	3.27e-32	DOWN
ENSGALG00000010875	ITGB8	integrin subunit beta 8 [Source:HGNC Symbol;Acc:HGNC:6163]	2:30066616-30116384	0.727407	0.723252	0.601403	1.46538	1.91707	1.64286	0.684021	1.6751	-1.29214	3.89e-09	3.41e-08	DOWN
ENSGALG00000036111	ITM2C	integral membrane protein 2C [Source:RefSeq peptide;Acc:NP_001264347]	9:5386985-5403209	0.162354	0.223506	0.0823566	0.405994	0.338245	0.674992	0.156072	0.473077	-1.59986	0.000240358	0.000970066	DOWN
ENSGALG00000016504	ITSN2	intersectin 2 [Source:HGNC Symbol;Acc:HGNC:6184]	3:104694953-104737279	34.8938	33.9236	31.1695	70.8551	68.5762	67.5311	33.3289	68.9875	-1.04956	1.14e-51	1.83e-49	DOWN
ENSGALG00000010214	JADE1	jade family PHD finger 1 [Source:HGNC Symbol;Acc:HGNC:30027]	4:34814065-34855655	12.8016	9.89082	10.3974	22.4857	23.3077	21.9659	11.0299	22.5864	-1.03403	1.49e-27	6.66e-26	DOWN
ENSGALG00000041882	KATNAL2	katanin catalytic subunit A1 like 2 [Source:HGNC Symbol;Acc:HGNC:25387]	Z:1766269-1782227	0.100589	0.155773	0.357168	0.801649	0.290103	0.603975	0.20451	0.565242	-1.4667	0.00549558	0.0160551	DOWN
ENSGALG00000007837	KAZALD1	Kazal type serine peptidase inhibitor domain 1 [Source:HGNC Symbol;Acc:HGNC:25460]	6:23063011-23067024	0	0.0999147	0.098168	0.332699	0.310146	0.208607	0.0660276	0.283818	-2.10382	0.000672357	0.00245703	DOWN
ENSGALG00000030793	KCNE2	potassium voltage-gated channel subfamily E regulatory subunit 2 [Source:HGNC Symbol;Acc:HGNC:6242]	1:105836791-105837168	1.29067	0.666363	0.436475	2.62234	1.86149	1.98747	0.797838	2.1571	-1.43493	0.00476224	0.0141358	DOWN
ENSGALG00000031754	KCNG2	Potassium voltage-gated channel subfamily G member 2 [Source:UniProtKB/Swiss-Prot;Acc:O73606]	2:56443565-56469064	0.191083	0.0986289	0.145406	0.403187	0.689082	0.617934	0.145039	0.570068	-1.97469	0.000108127	0.000466554	DOWN
ENSGALG00000014225	KCTD8	potassium channel tetramerization domain containing 8 [Source:HGNC Symbol;Acc:HGNC:22394]	4:68114633-68198883	0.872277	1.35098	0.885056	2.39559	2.15682	2.7632	1.0361	2.43854	-1.23485	1.36e-06	8.19e-06	DOWN
ENSGALG00000004949	KIAA0355	KIAA0355 [Source:HGNC Symbol;Acc:HGNC:29016]	11:11034188-11075126	50.485	45.7686	39.723	116.758	113.654	118.703	45.3255	116.371	-1.36034	7.23e-59	1.9e-56	DOWN
ENSGALG00000013771	KIAA1211	KIAA1211 [Source:HGNC Symbol;Acc:HGNC:29219]	4:65222692-65243920	0.0193634	0.0299863	0.0196414	0.0907713	0.0558448	0.062607	0.022997	0.0697411	-1.60056	0.0112042	0.0298147	DOWN
ENSGALG00000007766	KIAA1217	KIAA1217 [Source:HGNC Symbol;Acc:HGNC:25428]	2:16938374-17272982	7.9147	7.77231	8.6131	16.4215	15.7218	16.66	8.10004	16.2677	-1.00601	9.89e-42	9.69e-40	DOWN
ENSGALG00000007346	KIAA1462	KIAA1462 [Source:HGNC Symbol;Acc:HGNC:29283]	2:14907168-14932071	0.352916	0.242936	0.238729	0.643529	0.452487	0.652145	0.278194	0.58272	-1.06671	0.000153342	0.000643299	DOWN
ENSGALG00000006221	KIF1A	kinesin family member 1A [Source:HGNC Symbol;Acc:HGNC:888]	9:4834319-4867054	0	0.0418517	0.0205618	0.0855214	0.136414	0.0561725	0.0208045	0.0927026	-2.15571	0.000939209	0.00330847	DOWN
ENSGALG00000007098	KIF21A	kinesin family member 21A [Source:HGNC Symbol;Acc:HGNC:19349]	1:15350861-15434281	21.6185	20.6838	18.9684	41.9926	39.1836	43.6308	20.4236	41.6023	-1.02643	1.74e-42	1.77e-40	DOWN
ENSGALG00000012588	KIF27	kinesin family member 27 [Source:HGNC Symbol;Acc:HGNC:18632]	Z:40048095-40065822	2.72904	3.06635	2.47042	7.72785	8.02694	7.68792	2.75527	7.81424	-1.50391	1.87e-36	1.38e-34	DOWN
ENSGALG00000012462	KIF5C	kinesin family member 5C [Source:HGNC Symbol;Acc:HGNC:6325]	7:34961029-35028577	3.95943	4.02484	4.85084	13.0589	11.7166	12.3791	4.27837	12.3849	-1.53345	1.47e-67	6.62e-65	DOWN
ENSGALG00000033178	KLF6	Kruppel like factor 6 [Source:HGNC Symbol;Acc:HGNC:2235]	2:11799038-11808009	86.2052	83.4713	84.6045	218.313	212.836	194.165	84.7603	208.438	-1.29816	9.52e-79	5.99e-76	DOWN
ENSGALG00000027374	KLF9	Kruppel like factor 9 [Source:HGNC Symbol;Acc:HGNC:1123]	Z:35021468-35033830	0.539685	0.464327	0.365017	1.60263	1.81628	1.74516	0.456343	1.72136	-1.91536	1.21e-06	7.36e-06	DOWN
ENSGALG00000005292	KLHL40	kelch like family member 40 [Source:HGNC Symbol;Acc:HGNC:30372]	2:2030549-2039126	1.31145	1.67001	2.30651	3.6075	3.86724	3.47349	1.76265	3.64941	-1.04991	7.32e-08	5.33e-07	DOWN
ENSGALG00000007917	LAMB4	laminin subunit beta 4 [Source:HGNC Symbol;Acc:HGNC:6491]	1:14926773-14978515	0.152781	0.078871	0.0775027	0.300867	0.264443	0.127037	0.103051	0.230782	-1.16317	0.00970682	0.0263153	DOWN
ENSGALG00000036587	LHX4	LIM homeobox 4 [Source:HGNC Symbol;Acc:HGNC:21734]	8:5991167-5998338	0	0	0	0.196029	0.200984	0.257464	0	0.218159	#NAME?	0.00252397	0.00801355	DOWN
ENSGALG00000008028	LIF	leukemia inhibitory factor [Source:HGNC Symbol;Acc:HGNC:6596]	15:10920686-10925689	6.77582	6.06315	5.8439	19.2742	16.9401	15.6508	6.22762	17.2884	-1.47305	4.07e-20	1.11e-18	DOWN
ENSGALG00000011133	LIN54	lin-54 DREAM MuvB core complex component [Source:HGNC Symbol;Acc:HGNC:25397]	4:46614184-46634139	10.0026	9.59749	9.5342	21.8872	22.6371	22.0541	9.71144	22.1928	-1.19233	5.11e-57	1.2e-54	DOWN
ENSGALG00000000806	LINGO3	leucine rich repeat and Ig domain containing 3 [Source:HGNC Symbol;Acc:HGNC:21206]	28:1980344-1982161	0	0	0	0.0838894	0.172005	0.16527	0	0.140388	#NAME?	0.0027877	0.00874498	DOWN
ENSGALG00000015662	LIPI	lipase I [Source:HGNC Symbol;Acc:HGNC:18821]	1:98014809-98030786	1.63552	1.02529	0.82974	5.42296	5.27979	7.0159	1.16352	5.90621	-2.34374	9.65e-24	3.36e-22	DOWN
ENSGALG00000018946	LMOD3	leiomodin 3 [Source:HGNC Symbol;Acc:HGNC:6649]	12:15361702-15364738	0.0492885	0.203526	0	0.462109	0.663384	0.546337	0.0842716	0.557277	-2.72528	5.01e-06	2.75e-05	DOWN
ENSGALG00000016998	LPAR6	lysophosphatidic acid receptor 6 [Source:HGNC Symbol;Acc:HGNC:15520]	1:168798624-168800479	2.58473	3.48292	2.48927	7.92897	5.98185	6.1524	2.85231	6.68774	-1.22939	2.91e-12	3.74e-11	DOWN
ENSGALG00000015425	LPL	Lipoprotein lipase [Source:UniProtKB/Swiss-Prot;Acc:P11602]	Z:54528388-54543657	0.0350091	0.0722627	0.142047	0.59084	0.60584	0.258715	0.0831063	0.485132	-2.54535	6.38e-06	3.43e-05	DOWN
ENSGALG00000034282	LRFN3	leucine rich repeat and fibronectin type III domain containing 3 [Source:HGNC Symbol;Acc:HGNC:28370]	KQ759481.1:219-21699	0.0128032	0.132164	0.0649353	0.192067	0.1477	0.130094	0.0699674	0.156621	-1.16252	0.018465	0.0462713	DOWN
ENSGALG00000002303	LRIT1	leucine rich repeat, Ig-like and transmembrane domains 1 [Source:HGNC Symbol;Acc:HGNC:23404]	6:3009061-3019674	0.215447	0.0889594	0.131151	0.363659	0.621525	0.278696	0.145186	0.421293	-1.53692	0.00556575	0.016251	DOWN
ENSGALG00000002307	LRIT2	leucine rich repeat, Ig-like and transmembrane domains 2 [Source:HGNC Symbol;Acc:HGNC:23443]	6:3027171-3030807	0	0.0528879	0.103962	0.432403	0.246339	0.189326	0.0522833	0.289356	-2.46842	0.002839	0.00888819	DOWN
ENSGALG00000012407	LRP1B	LDL receptor related protein 1B [Source:HGNC Symbol;Acc:HGNC:6693]	7:32016417-32446623	0.0173358	0.0119316	0.0175906	0.0650359	0.0722459	0.0266992	0.0156193	0.0546603	-1.80716	0.00231093	0.00741799	DOWN
ENSGALG00000004853	LRP3	LDL receptor related protein 3 [Source:HGNC Symbol;Acc:HGNC:6695]	11:10195971-10217994	17.6843	14.6299	17.5535	37.0047	35.1187	31.1304	16.6226	34.4179	-1.05002	6.77e-30	3.49e-28	DOWN
ENSGALG00000046461	LRRC15	leucine rich repeat containing 15 [Source:HGNC Symbol;Acc:HGNC:20818]	9:12939315-12941006	0.528619	0.545766	0.633868	0.901275	1.57108	1.10998	0.569418	1.19411	-1.06838	0.000812665	0.00291891	DOWN
ENSGALG00000005284	LRRC39	leucine rich repeat containing 39 [Source:HGNC Symbol;Acc:HGNC:28228]	8:11908598-11916090	0.158068	0.326354	0.561265	2.96403	2.27946	2.48227	0.348562	2.57525	-2.88523	3.55e-15	6.3e-14	DOWN
ENSGALG00000002877	LRRC45	leucine-rich repeat-containing protein 45 [Source:RefSeq peptide;Acc:NP_001073224]	18:5050116-5059719	5.2562	5.22129	4.7772	10.5124	9.43782	11.2087	5.08489	10.3863	-1.03039	1.15e-22	3.76e-21	DOWN
ENSGALG00000042548	LRRC6	leucine rich repeat containing 6 [Source:HGNC Symbol;Acc:HGNC:16725]	2:141751641-141782032	3.23774	1.72541	2.11952	13.5653	12.1521	12.4001	2.36089	12.7058	-2.42809	3.28e-46	4.07e-44	DOWN
ENSGALG00000021275	LTC4S	leukotriene C4 synthase [Source:HGNC Symbol;Acc:HGNC:6719]	13:13508916-13512923	0	0.185283	0.182106	0.673337	1.38077	0.994985	0.122463	1.01636	-3.053	0.000685534	0.00250112	DOWN
ENSGALG00000002318	LVRN	laeverin [Source:HGNC Symbol;Acc:HGNC:26904]	Z:72837940-72873809	0.946619	0.755254	0.713095	3.83333	3.77894	3.44545	0.804989	3.68591	-2.19498	1.15e-52	1.95e-50	DOWN
ENSGALG00000012801	LY86	lymphocyte antigen 86 [Source:HGNC Symbol;Acc:HGNC:16837]	2:65108627-65132418	3.57471	3.25295	3.01232	5.85224	7.69034	6.94143	3.28	6.828	-1.05777	9.34e-10	8.88e-09	DOWN
ENSGALG00000045052	MAB21L1	Protein mab-21-like 1 [Source:UniProtKB/Swiss-Prot;Acc:Q8AY65]	1:173156430-173157809	0	0	0	0.22103	0.169963	0.163307	0	0.184767	#NAME?	0.00254753	0.00807902	DOWN
ENSGALG00000017199	MAML2	mastermind like transcriptional coactivator 2 [Source:HGNC Symbol;Acc:HGNC:16259]	1:184996598-185204663	4.11818	3.34822	4.07763	8.45147	7.26951	7.60981	3.84801	7.77693	-1.01509	1.25e-19	3.29e-18	DOWN
ENSGALG00000041285	MAP2K3	Gallus gallus mitogen-activated protein kinase kinase 3 (MAP2K3), mRNA. [Source:RefSeq mRNA;Acc:NM_001012787]	14:4510613-4536085	45.3106	43.9224	43.8549	116.164	104.043	92.2052	44.3626	104.137	-1.23107	1.9e-48	2.58e-46	DOWN
ENSGALG00000004370	MAP2K6	mitogen-activated protein kinase kinase 6 [Source:HGNC Symbol;Acc:HGNC:6846]	18:8052645-8088396	0	0	0.0283581	0.131068	0.107496	0.0774714	0.00945272	0.105345	-3.47825	0.00459616	0.0136867	DOWN
ENSGALG00000013900	MAP7	microtubule associated protein 7 [Source:HGNC Symbol;Acc:HGNC:6869]	3:55230298-55350427	0.0962474	0.0795024	0.117199	0.306881	0.351687	0.248988	0.0976495	0.302519	-1.63134	0.000125088	0.000533303	DOWN
ENSGALG00000011109	MAPK10	mitogen-activated protein kinase 10 [Source:HGNC Symbol;Acc:HGNC:6872]	4:46251251-46350676	0.0670674	0.0197792	0.0680501	0.341402	0.110545	0.283255	0.0516323	0.245067	-2.24683	4.82e-06	2.65e-05	DOWN
ENSGALG00000035559	MAPK8IP2	mitogen-activated protein kinase 8 interacting protein 2 [Source:HGNC Symbol;Acc:HGNC:6883]	AADN04011452.1:3143-7681	0.354779	0.160268	0.224986	0.894125	0.938136	0.594115	0.246678	0.808792	-1.71314	3.36e-08	2.58e-07	DOWN
ENSGALG00000002283	MAPKAPK3	mitogen-activated protein kinase-activated protein kinase 3 [Source:HGNC Symbol;Acc:HGNC:6888]	12:1880037-1922149	0.134842	0.16706	0.246278	0.657543	0.388994	0.323923	0.182727	0.45682	-1.32194	0.00167227	0.00556073	DOWN
ENSGALG00000003016	MASP2	mannan-binding lectin serine protease 2 precursor [Source:RefSeq peptide;Acc:NP_998752]	21:4069606-4082988	0.373851	0.225174	0.22128	2.45402	2.87578	2.27387	0.273435	2.53456	-3.21246	8.6e-34	5.41e-32	DOWN
ENSGALG00000043185	MATN1	matrilin 1, cartilage matrix protein [Source:HGNC Symbol;Acc:HGNC:6907]	23:245720-262706	0.227111	0.175867	0.144019	2.07663	1.55607	1.70498	0.182332	1.77923	-3.28661	6.05e-29	2.9e-27	DOWN
ENSGALG00000012541	MB	Myoglobin [Source:UniProtKB/Swiss-Prot;Acc:P02197]	1:52054483-52058197	0.406021	0	0.824014	1.80871	1.17128	1.21926	0.410012	1.39975	-1.77143	0.000313978	0.00123426	DOWN
ENSGALG00000016834	MCF2L	MCF.2 cell line derived transforming sequence like [Source:HGNC Symbol;Acc:HGNC:14576]	1:137606558-137750320	0.331823	0.493353	0.525236	1.18246	0.995509	1.05463	0.450137	1.07753	-1.2593	1.49e-10	1.57e-09	DOWN
ENSGALG00000026838	MDFIC	MyoD family inhibitor domain containing [Source:HGNC Symbol;Acc:HGNC:28870]	1:25768091-25813067	0.202556	0	0.205464	0.379853	0.389421	0.841958	0.136007	0.537077	-1.98145	0.0123313	0.0325063	DOWN
ENSGALG00000032366	MEF2A	myocyte enhancer factor 2A [Source:HGNC Symbol;Acc:HGNC:6993]	10:17014586-17092303	24.8628	26.3822	26.3148	55.6762	53.3651	49.5074	25.8532	52.8496	-1.03155	1.58e-48	2.17e-46	DOWN
ENSGALG00000007631	MEGF11	multiple EGF like domains 11 [Source:HGNC Symbol;Acc:HGNC:29635]	10:18196135-18383443	0	0.083544	0.109445	0.379355	0.233381	0.199335	0.0643295	0.270691	-2.07309	0.000461585	0.00174727	DOWN
ENSGALG00000030647	MFAP2	microfibrillar associated protein 2 [Source:HGNC Symbol;Acc:HGNC:7033]	21:4407476-4411229	0.358175	0.184875	0.636059	0.335927	1.29165	1.40649	0.393036	1.01135	-1.36355	0.0176456	0.0444874	DOWN
ENSGALG00000000695	MFSD4A	major facilitator superfamily domain containing 4A [Source:HGNC Symbol;Acc:HGNC:25433]	26:2177659-2191981	2.94999	1.96714	2.27613	7.80942	7.003	6.3881	2.39775	7.06684	-1.55938	9.65e-24	3.36e-22	DOWN
ENSGALG00000033150	MIDN	midnolin [Source:HGNC Symbol;Acc:HGNC:16298]	28:3074463-3086759	0.889997	0.990708	1.00181	2.29519	2.12612	1.77307	0.960838	2.06479	-1.10363	1.96e-12	2.57e-11	DOWN
ENSGALG00000016759	MITD1	microtubule interacting and trafficking domain containing 1 [Source:HGNC Symbol;Acc:HGNC:25207]	1:132550837-132555020	11.4151	11.0614	15.7806	29.3082	25.7184	24.9845	12.7523	26.6703	-1.06447	4.04e-19	1.01e-17	DOWN
ENSGALG00000004530	MMD2	monocyte to macrophage differentiation associated 2 [Source:HGNC Symbol;Acc:HGNC:30133]	14:4047604-4058713	0.541051	0.558647	0.975991	1.57856	1.73424	1.36084	0.691896	1.55788	-1.17096	1.02e-06	6.23e-06	DOWN
ENSGALG00000041154	MNX1	motor neuron and pancreas homeobox protein 1 [Source:RefSeq peptide;Acc:NP_990259]	2:8571387-8574402	8.01953	7.7627	7.57205	28.3586	23.9912	21.4567	7.78476	24.6022	-1.66006	7.33e-39	6.2e-37	DOWN
ENSGALG00000040307	MORN2	Gallus gallus MORN repeat containing 2 (MORN2), mRNA. [Source:RefSeq mRNA;Acc:NM_001302148]	3:16578265-16582576	0.550134	0.567999	0.893146	1.44452	1.58703	1.72813	0.670427	1.58656	-1.24275	0.00257807	0.0081606	DOWN
ENSGALG00000004247	MORN3	MORN repeat containing 3 [Source:HGNC Symbol;Acc:HGNC:29807]	15:5632072-5639624	0.410635	0.74205	0.416636	1.54042	1.38205	1.04338	0.523107	1.32195	-1.33749	0.00335566	0.0103289	DOWN
ENSGALG00000028536	MPEG1	macrophage expressed 1 [Source:HGNC Symbol;Acc:HGNC:29619]	5:16906936-16909098	13.5328	13.1187	18.1175	52.913	47.1715	57.8277	14.923	52.6374	-1.81855	3.41e-59	9.76e-57	DOWN
ENSGALG00000016469	MSGN1	Mesogenin-1 [Source:UniProtKB/Swiss-Prot;Acc:Q9DEQ9]	3:100663686-100664992	0	0.128436	0	0.466693	0.239254	0.114971	0.0428121	0.27364	-2.67619	0.0108006	0.0288825	DOWN
ENSGALG00000008555	MXI1	MAX interactor 1, dimerization protein [Source:HGNC Symbol;Acc:HGNC:7534]	6:25836094-25887995	72.0731	67.0408	68.0068	175.106	152.907	141.288	69.0402	156.434	-1.18004	2.59e-45	3.04e-43	DOWN
ENSGALG00000033304	MYBL1	MYB proto-oncogene like 1 [Source:HGNC Symbol;Acc:HGNC:7547]	2:115545509-115568286	3.64785	3.48067	3.72686	7.7854	6.91863	7.36829	3.61846	7.35744	-1.02383	1.86e-20	5.19e-19	DOWN
ENSGALG00000000585	MYL4	myosin light chain 4 [Source:HGNC Symbol;Acc:HGNC:7585]	27:3015291-3020580	0	0	0.0327877	0.0909246	0.186445	0.179145	0.0109292	0.152172	-3.79944	0.000826405	0.00296015	DOWN
ENSGALG00000012704	MYLIP	myosin regulatory light chain interacting protein [Source:HGNC Symbol;Acc:HGNC:21155]	2:61679759-61693984	0.589629	0.365284	0.628187	1.96293	1.72925	1.44366	0.5277	1.71195	-1.69785	3.55e-12	4.52e-11	DOWN
ENSGALG00000004334	MYLK3	myosin light chain kinase 3 [Source:HGNC Symbol;Acc:HGNC:29826]	11:7910949-8059103	1.86944	1.5966	1.85002	4.80483	4.41637	4.75522	1.77202	4.65881	-1.39457	3.18e-25	1.25e-23	DOWN
ENSGALG00000045218	MYO18B	myosin XVIIIB [Source:HGNC Symbol;Acc:HGNC:18150]	15:7100719-7141338	0.367675	0.569438	0.413043	1.51465	1.33845	0.873541	0.450052	1.24221	-1.46475	1.22e-09	1.14e-08	DOWN
ENSGALG00000005122	MYO1H	myosin IH [Source:HGNC Symbol;Acc:HGNC:13879]	15:6773611-6789221	0	0.0872482	0	0.198098	0.203138	0.175654	0.0290827	0.192297	-2.7251	4.87e-05	0.000225372	DOWN
ENSGALG00000007647	MYO3A	myosin IIIA [Source:HGNC Symbol;Acc:HGNC:7601]	2:16304157-16397870	0.0963799	0.066341	0.0162967	0.225949	0.18534	0.178083	0.0596725	0.196458	-1.71908	0.000335444	0.00131013	DOWN
ENSGALG00000031987	MYO5A	unconventional myosin-Va [Source:RefSeq peptide;Acc:NP_990631]	10:8734575-8826134	22.7754	21.9067	21.5816	49.1051	47.0206	48.5942	22.0879	48.24	-1.12697	3.45e-68	1.64e-65	DOWN
ENSGALG00000033198	MYO5C	myosin VC [Source:HGNC Symbol;Acc:HGNC:7604]	10:8830407-8858028	0.330702	0.24834	0.274553	1.67752	1.60447	2.13886	0.284532	1.80695	-2.6669	2.45e-33	1.51e-31	DOWN
ENSGALG00000033618	MYO9A	myosin IXA [Source:HGNC Symbol;Acc:HGNC:7608]	10:1328919-1463070	17.8177	16.5606	17.2067	36.7219	34.4042	35.0194	17.195	35.3818	-1.04102	8.95e-55	1.76e-52	DOWN
ENSGALG00000014801	NDC80	Kinetochore protein NDC80 homolog [Source:UniProtKB/Swiss-Prot;Acc:Q76I89]	2:101458366-101477125	10.5546	7.3738	8.46621	30.2477	24.2658	25.8853	8.79821	26.7996	-1.60693	1.79e-42	1.81e-40	DOWN
ENSGALG00000012747	NEDD9	neural precursor cell expressed, developmentally down-regulated 9 [Source:HGNC Symbol;Acc:HGNC:7733]	2:63303255-63323772	1.34208	1.01393	1.06282	2.5785	3.77707	3.02432	1.13961	3.12663	-1.45607	1.98e-12	2.59e-11	DOWN
ENSGALG00000008437	NET1	neuroepithelial cell transforming 1 [Source:HGNC Symbol;Acc:HGNC:14592]	1:1137276-1148688	17.3252	13.8737	13.2045	50.056	50.0295	53.3248	14.8011	51.1368	-1.78865	1.17e-81	8.03e-79	DOWN
ENSGALG00000006854	NEURL2	neuralized E3 ubiquitin protein ligase 2 [Source:HGNC Symbol;Acc:HGNC:16156]	20:10723192-10729511	2.17888	2.4143	2.22879	4.96702	5.31457	4.51726	2.27399	4.93295	-1.11722	3.99e-21	1.17e-19	DOWN
ENSGALG00000008908	NEUROD1	neuronal differentiation 1 [Source:HGNC Symbol;Acc:HGNC:7762]	7:14310817-14312671	2.66083	3.01152	2.12875	7.38983	6.24894	5.67329	2.60037	6.43735	-1.30775	3.89e-13	5.53e-12	DOWN
ENSGALG00000011937	NFE2L1	Nuclear factor erythroid 2-related factor 1 [Source:UniProtKB/Swiss-Prot;Acc:Q5ZL67]	27:4179407-4245458	30.0244	28.752	21.8604	28.8283	103.74	52.1444	26.8789	61.5709	-1.19577	5.66e-05	0.000258328	DOWN
ENSGALG00000033278	NLRC3	NLR family CARD domain containing 3 [Source:HGNC Symbol;Acc:HGNC:29889]	14:12811777-12820369	0	0.0165386	0	0.0601028	0.0770324	0.0592041	0.00551285	0.0654464	-3.56944	0.00237101	0.00759534	DOWN
ENSGALG00000032957	NOCT	nocturnin [Source:RefSeq peptide;Acc:NP_001009928]	4:29428817-29433345	11.2761	10.8915	9.17777	29.4038	29.3807	27.5582	10.4485	28.7809	-1.46182	3.14e-66	1.3e-63	DOWN
ENSGALG00000003114	NOG	noggin [Source:HGNC Symbol;Acc:HGNC:7866]	18:6262764-6263435	2.17789	1.37416	0.368276	4.8791	2.32691	2.01229	1.30678	3.07277	-1.23353	0.00970257	0.0263083	DOWN
ENSGALG00000004446	NPFFR1	neuropeptide FF receptor 1 [Source:HGNC Symbol;Acc:HGNC:17425]	6:11517725-11521258	0.845802	0.465767	0.228832	1.69211	2.06037	1.51083	0.513467	1.75444	-1.77266	7.9e-08	5.73e-07	DOWN
ENSGALG00000011291	NR1D2	nuclear receptor subfamily 1 group D member 2 [Source:HGNC Symbol;Acc:HGNC:7963]	2:37345920-37368540	26.7612	24.3576	22.5492	55.147	57.1148	54.4189	24.556	55.5602	-1.17798	5.28e-52	8.74e-50	DOWN
ENSGALG00000043727	NR4A1	nuclear receptor subfamily 4 group A member 1 [Source:HGNC Symbol;Acc:HGNC:7980]	AADN04001839.1:12962-19403	0.30343	0.24368	0.10263	1.6757	1.53453	1.22524	0.21658	1.47849	-2.77115	1.27e-29	6.48e-28	DOWN
ENSGALG00000012538	NR4A2	nuclear receptor subfamily 4 group A member 2 [Source:HGNC Symbol;Acc:HGNC:7981]	7:36220884-36228064	0.587809	0.423435	0.360627	2.08956	1.906	1.69243	0.45729	1.896	-2.05177	1.51e-26	6.4e-25	DOWN
ENSGALG00000013568	NR4A3	nuclear receptor subfamily 4 group A member 3 [Source:HGNC Symbol;Acc:HGNC:7982]	2:89674440-89694916	1.24032	1.42291	1.1746	6.17752	5.40672	5.27141	1.27928	5.61855	-2.13487	3.26e-42	3.24e-40	DOWN
ENSGALG00000001080	NR5A1	nuclear receptor subfamily 5 group A member 1 [Source:HGNC Symbol;Acc:HGNC:7983]	17:9914203-9930043	0.074999	0.0258097	0	0.351709	0.264464	0.415824	0.0336029	0.343999	-3.35575	2.02e-08	1.61e-07	DOWN
ENSGALG00000005903	NRIP3	nuclear receptor interacting protein 3 [Source:HGNC Symbol;Acc:HGNC:1167]	5:9533204-9542338	0.452727	0.0934668	0.183728	1.69817	1.74129	1.75682	0.243307	1.73209	-2.83167	3.83e-10	3.84e-09	DOWN
ENSGALG00000013723	OASL	2'-5'-oligoadenylate synthetase like [Source:HGNC Symbol;Acc:HGNC:8090]	12:3226395-3228407	48.1733	50.0717	64.7915	156.428	141.705	144.839	54.3455	147.657	-1.44202	7.97e-49	1.12e-46	DOWN
ENSGALG00000011242	OBSL1	obscurin like 1 [Source:HGNC Symbol;Acc:HGNC:29092]	7:22179676-22195512	0.00499792	0	0	0.0374858	0.0288285	0.00923473	0.00166597	0.025183	-3.91801	0.000910653	0.00322632	DOWN
ENSGALG00000002266	OGDHL	oxoglutarate dehydrogenase-like [Source:HGNC Symbol;Acc:HGNC:25590]	6:2853372-2902314	0.326132	0.259026	0.356371	1.10574	0.989076	0.927177	0.313843	1.00733	-1.68242	1.75e-10	1.82e-09	DOWN
ENSGALG00000002667	OLFML2B	olfactomedin like 2B [Source:HGNC Symbol;Acc:HGNC:24558]	8:3792799-3798695	0.134378	0.0462442	0.0454512	0.378085	0.387683	0.248335	0.0753579	0.338034	-2.16534	0.000916366	0.00324176	DOWN
ENSGALG00000001956	OLFML3	Olfactomedin-like protein 3 [Source:UniProtKB/Swiss-Prot;Acc:Q25C36]	26:3801699-3803416	0.179334	0.162036	0.250211	0.399442	0.582027	0.787072	0.197194	0.589514	-1.57991	8.73e-06	4.59e-05	DOWN
ENSGALG00000005594	OMG	oligodendrocyte myelin glycoprotein [Source:HGNC Symbol;Acc:HGNC:8135]	19:9057635-9058939	0.124638	0	0.0632137	1.11017	0.599141	0.863521	0.0626171	0.857612	-3.7757	7.19e-09	6.09e-08	DOWN
ENSGALG00000029652	OPHN1	oligophrenin 1 [Source:HGNC Symbol;Acc:HGNC:8148]	4:503169-547399	15.0609	14.8654	13.4978	36.6472	35.2488	39.4164	14.4747	37.1041	-1.35804	4.18e-66	1.69e-63	DOWN
ENSGALG00000006401	OSBPL5	oxysterol binding protein like 5 [Source:HGNC Symbol;Acc:HGNC:16392]	5:12999678-13056336	0.615284	0.921141	0.780369	1.73097	1.98201	1.36435	0.772265	1.69244	-1.13194	7.77e-07	4.84e-06	DOWN
ENSGALG00000009172	OSBPL6	oxysterol binding protein like 6 [Source:HGNC Symbol;Acc:HGNC:16388]	7:15499241-15581031	0.433224	0.167727	0.521995	1.29495	0.963334	0.800527	0.374316	1.0196	-1.44568	4.75e-06	2.62e-05	DOWN
ENSGALG00000003138	OXTR	oxytocin receptor [Source:HGNC Symbol;Acc:HGNC:8529]	12:19319352-19323273	0	0	0	0.0745046	0.114581	0.22019	0	0.136425	#NAME?	0.00191115	0.00626641	DOWN
ENSGALG00000003863	P2RX7	purinergic receptor P2X 7 [Source:HGNC Symbol;Acc:HGNC:8537]	15:5458325-5469803	2.26251	1.99538	3.25223	6.54201	4.71378	5.4873	2.50337	5.58103	-1.15666	6.21e-09	5.3e-08	DOWN
ENSGALG00000010357	P2RY1	P2Y purinoceptor 1 [Source:UniProtKB/Swiss-Prot;Acc:P34996]	9:23467258-23468933	0	0	0	0.205679	0.263614	0.0506383	0	0.17331	#NAME?	0.00409768	0.0123519	DOWN
ENSGALG00000000681	PAK1	p21 (RAC1) activated kinase 1 [Source:HGNC Symbol;Acc:HGNC:8590]	1:193148137-193175598	0.480008	0.247809	0.487064	1.02534	1.28214	0.886994	0.40496	1.06482	-1.39476	3.45e-07	2.27e-06	DOWN
ENSGALG00000039751	PANX1	pannexin 1 [Source:HGNC Symbol;Acc:HGNC:8599]	1:185732435-185751184	12.7723	11.8333	10.9346	26.3612	22.4797	23.6014	11.8468	24.1474	-1.02738	8.04e-22	2.53e-20	DOWN
ENSGALG00000009315	PAPLN	papilin, proteoglycan like sulfated glycoprotein [Source:HGNC Symbol;Acc:HGNC:19262]	5:26297611-26324915	0.0751894	0.108693	0.0762843	0.296137	0.231362	0.305663	0.0867222	0.277721	-1.67916	1.5e-05	7.54e-05	DOWN
ENSGALG00000007994	PARD6B	par-6 family cell polarity regulator beta [Source:HGNC Symbol;Acc:HGNC:16245]	20:13684034-13696732	0.147906	0.101799	0.0500266	0.323658	0.379313	0.364461	0.0999104	0.355811	-1.8324	0.00485282	0.0143763	DOWN
ENSGALG00000014681	PCSK1	proprotein convertase subtilisin/kexin type 1 [Source:HGNC Symbol;Acc:HGNC:8743]	Z:57130825-57158645	0.0272176	0.0280901	0	0.0510411	0.261673	0.125713	0.0184359	0.146143	-2.98679	0.00337752	0.010382	DOWN
ENSGALG00000009700	PDK4	pyruvate dehydrogenase kinase 4 [Source:HGNC Symbol;Acc:HGNC:8812]	2:23933443-23942823	8.59101	6.19114	6.68155	17.626	17.8428	16.983	7.15457	17.4839	-1.28909	5.92e-35	4.08e-33	DOWN
ENSGALG00000019094	PHF11	PHD finger protein 11 [Source:HGNC Symbol;Acc:HGNC:17024]	1:169234751-169245579	18.7811	12.7719	17.4493	48.0275	41.2685	36.1682	16.3341	41.8214	-1.35635	9.29e-22	2.89e-20	DOWN
ENSGALG00000042351	PIK3R6	phosphoinositide-3-kinase regulatory subunit 6 [Source:HGNC Symbol;Acc:HGNC:27101]	18:1996687-2009739	1.39455	1.3773	1.41501	5.03215	4.19788	3.64136	1.39562	4.29046	-1.62023	2.31e-19	5.91e-18	DOWN
ENSGALG00000004332	PLA2G12B	phospholipase A2 group XIIB [Source:HGNC Symbol;Acc:HGNC:18555]	6:11216711-11225945	0	0.135465	0.0665541	0.430617	0.883085	0.363637	0.0673398	0.559113	-3.05361	3.07e-07	2.04e-06	DOWN
ENSGALG00000043591	PLA2G4F	phospholipase A2 group IVF [Source:HGNC Symbol;Acc:HGNC:27396]	5:25553603-25573229	0.73334	0.630968	0.465048	3.40989	3.61398	3.47246	0.609785	3.49878	-2.52048	2.92e-35	2.06e-33	DOWN
ENSGALG00000042105	PLCB2	phospholipase C beta 2 [Source:HGNC Symbol;Acc:HGNC:9055]	5:622099-658176	4.60662	3.71734	3.58504	9.14326	9.35387	9.17357	3.96967	9.22356	-1.21631	1.46e-28	6.84e-27	DOWN
ENSGALG00000026687	PLCD4	phospholipase C delta 4 [Source:HGNC Symbol;Acc:HGNC:9062]	7:22607784-22613295	0.43849	0.291051	0.222474	0.734297	0.752935	0.578757	0.317338	0.688663	-1.11778	0.000774577	0.00279492	DOWN
ENSGALG00000010312	PLCH1	phospholipase C eta 1 [Source:HGNC Symbol;Acc:HGNC:29185]	9:23080040-23133003	0	0	0.0323125	0.0746724	0.153129	0.117704	0.0107708	0.115169	-3.41854	5.78e-05	0.000263088	DOWN
ENSGALG00000016721	PLCXD1	phosphatidylinositol specific phospholipase C X domain containing 1 [Source:HGNC Symbol;Acc:HGNC:23148]	1:130111878-130130047	0	0	0	0.0593427	0.0912639	0.175381	0	0.108662	#NAME?	0.00191109	0.00626641	DOWN
ENSGALG00000021869	PODN	podocan [Source:HGNC Symbol;Acc:HGNC:23174]	8:24634400-24653942	0.139929	0.337179	0.28402	0.524951	1.12141	0.90512	0.25371	0.850494	-1.74512	6.11e-05	0.000276812	DOWN
ENSGALG00000014924	POLQ	DNA polymerase theta [Source:HGNC Symbol;Acc:HGNC:9186]	1:79422423-79478850	0.41474	0.321167	0.48394	0.962607	0.927216	0.871757	0.406616	0.920527	-1.17879	1.62e-10	1.69e-09	DOWN
ENSGALG00000027420	POPDC3	Popeye domain-containing protein 3 [Source:UniProtKB/Swiss-Prot;Acc:Q9DG25]	3:69038949-69043288	0.0457659	0	0	0.214562	0.175974	0.0845625	0.0152553	0.158366	-3.37588	0.00921303	0.0252156	DOWN
ENSGALG00000015446	POU2F1	POU class 2 homeobox 1 [Source:HGNC Symbol;Acc:HGNC:9212]	1:91662967-91748448	5.47959	4.80315	4.34372	10.5717	9.44042	9.3081	4.87549	9.77339	-1.00331	2.52e-18	5.79e-17	DOWN
ENSGALG00000011963	PRDM5	PR/SET domain 5 [Source:HGNC Symbol;Acc:HGNC:9349]	4:54584372-54666309	0	0	0	0.0705089	0.108437	0.104191	0	0.0943787	#NAME?	0.00966628	0.0262323	DOWN
ENSGALG00000010909	PRKG2	protein kinase, cGMP-dependent, type II [Source:HGNC Symbol;Acc:HGNC:9416]	4:45935473-45954816	2.29922	1.9783	2.82781	9.96409	8.87708	8.52951	2.36844	9.12356	-1.94566	1.5e-40	1.36e-38	DOWN
ENSGALG00000001780	PROC	protein C, inactivator of coagulation factors Va and VIIIa [Source:HGNC Symbol;Acc:HGNC:9451]	9:1263547-1272258	1.31146	0.580315	1.39403	2.63538	2.88243	2.25024	1.09527	2.58935	-1.2413	3.12e-06	1.77e-05	DOWN
ENSGALG00000009909	PRPH2	Peripherin-2 [Source:UniProtKB/Swiss-Prot;Acc:O42281]	3:23085096-23094612	0.356093	0.163415	0.401471	0.816287	1.90231	1.16982	0.306993	1.29614	-2.07794	2.23e-07	1.52e-06	DOWN
ENSGALG00000005552	PTBP2	polypyrimidine tract binding protein 2 [Source:HGNC Symbol;Acc:HGNC:17662]	8:12937970-12999831	6.84187	6.2452	6.40559	14.3201	14.1433	15.4523	6.49755	14.6386	-1.17181	9.7e-33	5.82e-31	DOWN
ENSGALG00000010133	PTCH2	patched 2 [Source:HGNC Symbol;Acc:HGNC:9586]	8:20869028-20884084	0.111761	0.131874	0.113399	0.299422	0.460546	0.176999	0.119012	0.312322	-1.39193	0.00088305	0.00314034	DOWN
ENSGALG00000023142	PTGER3	prostaglandin E receptor 3 [Source:HGNC Symbol;Acc:HGNC:9595]	8:29200002-29207887	0.183381	0.189387	0	1.03197	0.646644	0.84729	0.124256	0.841968	-2.76045	3.78e-07	2.47e-06	DOWN
ENSGALG00000036093	PTPN7	protein tyrosine phosphatase, non-receptor type 7 [Source:HGNC Symbol;Acc:HGNC:9659]	26:357269-366141	0.168763	0.174243	0.342475	0.474785	0.259646	0.717234	0.228494	0.483888	-1.08252	0.0195408	0.0485557	DOWN
ENSGALG00000010935	PTPRQ	protein tyrosine phosphatase, receptor type Q [Source:HGNC Symbol;Acc:HGNC:9679]	1:39870775-39980929	0.0196227	0.0506396	0.0199044	0.110386	0.0943273	0.0634454	0.0300555	0.0893863	-1.57242	0.00454141	0.013539	DOWN
ENSGALG00000036838	PXDNL	peroxidasin like [Source:HGNC Symbol;Acc:HGNC:26359]	20:9238310-9277145	0.0339212	0.0350086	0	0.254434	0.163061	0.172338	0.0229766	0.196611	-3.09711	8.55e-07	5.29e-06	DOWN
ENSGALG00000028018	RAB38	RAB38, member RAS oncogene family [Source:HGNC Symbol;Acc:HGNC:9776]	1:188343867-188364092	6.61668	4.86105	4.26064	18.0184	14.3156	13.7551	5.24613	15.363	-1.55014	4.34e-15	7.65e-14	DOWN
ENSGALG00000000544	RAB44	RAB44, member RAS oncogene family [Source:HGNC Symbol;Acc:HGNC:21068]	26:1593033-1605920	0.671221	0.449537	0.312933	1.65021	1.36066	1.22357	0.477897	1.41148	-1.56244	5.8e-11	6.41e-10	DOWN
ENSGALG00000002086	RASL10B	RAS like family 10 member B [Source:HGNC Symbol;Acc:HGNC:30295]	19:4359581-4361499	0.129707	0.267729	0	1.21608	0.623508	1.0783	0.132479	0.972627	-2.87613	0.000200281	0.000821598	DOWN
ENSGALG00000007349	RASL12	RAS like family 12 [Source:HGNC Symbol;Acc:HGNC:30289]	10:17793895-17798756	0.244614	0.252558	0.0496353	0.871707	0.893817	0.271196	0.182269	0.678907	-1.89714	0.000765437	0.00276697	DOWN
ENSGALG00000034325	RBFOX1	RNA binding protein, fox-1 homolog 1 [Source:HGNC Symbol;Acc:HGNC:18222]	14:10919808-11054404	0	0	0	0.198066	0.338476	0.130102	0	0.222215	#NAME?	0.00319571	0.0098772	DOWN
ENSGALG00000009278	RBM46	RNA binding motif protein 46 [Source:HGNC Symbol;Acc:HGNC:28401]	4:20583593-20586493	0.183519	0.18953	0.124144	0.40159	0.705939	0.791365	0.165731	0.632965	-1.93328	0.000450855	0.00170912	DOWN
ENSGALG00000016766	REV1	REV1, DNA directed polymerase [Source:HGNC Symbol;Acc:HGNC:14060]	1:132634324-132687827	9.81422	9.31076	8.9669	21.0286	22.6752	20.0099	9.36396	21.2379	-1.18145	1.22e-51	1.92e-49	DOWN
ENSGALG00000014918	RFX6	regulatory factor X6 [Source:HGNC Symbol;Acc:HGNC:21478]	3:63859412-63892453	0	0.0305101	0.0299869	0.249445	0.11367	0.109219	0.0201656	0.157445	-2.96487	0.00161091	0.00537112	DOWN
ENSGALG00000004728	RGL1	ral guanine nucleotide dissociation stimulator like 1 [Source:HGNC Symbol;Acc:HGNC:30281]	8:7685227-7752290	0.390695	0.313754	0.242263	0.936338	0.667899	0.902459	0.315571	0.835566	-1.40479	1.51e-07	1.05e-06	DOWN
ENSGALG00000016724	RGN	regucalcin [Source:HGNC Symbol;Acc:HGNC:9989]	1:130158053-130170776	0.2627	0.135595	0.266539	0.615896	0.568372	0.910255	0.221611	0.698174	-1.65556	0.00119267	0.0040878	DOWN
ENSGALG00000002549	RGS1	regulator of G-protein signaling 1 [Source:HGNC Symbol;Acc:HGNC:9991]	8:3620501-3624059	19.0189	16.6059	19.3626	115.392	120.715	89.0402	18.3291	108.382	-2.56392	1.92e-105	2.52e-102	DOWN
ENSGALG00000002564	RGS4	regulator of G-protein signaling 4 [Source:HGNC Symbol;Acc:HGNC:10000]	8:3687052-3692405	0.371787	0.652586	0.754479	1.67351	1.64451	1.82058	0.592951	1.71286	-1.53043	4.68e-10	4.63e-09	DOWN
ENSGALG00000029610	RGS9	regulator of G-protein signaling 9 [Source:HGNC Symbol;Acc:HGNC:10004]	18:7794578-7821660	19.5744	17.6195	16.1268	42.8839	40.9159	36.7891	17.7736	40.1963	-1.17733	1.2e-34	8.1e-33	DOWN
ENSGALG00000020745	RHO	rhodopsin [Source:HGNC Symbol;Acc:HGNC:10012]	12:19554685-19557656	0.38499	0.0794822	0.234358	0.649833	0.962526	1.13825	0.232943	0.91687	-1.97674	0.000133628	0.000566945	DOWN
ENSGALG00000040189	RIPK4	receptor interacting serine/threonine kinase 4 [Source:HGNC Symbol;Acc:HGNC:496]	1:109023686-109043492	0	0	0	0.224627	0.197431	0.474282	0	0.29878	#NAME?	2.62e-07	1.76e-06	DOWN
ENSGALG00000000862	RLF	rearranged L-myc fusion [Source:HGNC Symbol;Acc:HGNC:10025]	23:1766445-1795825	8.74936	7.79784	7.18599	20.5792	20.2109	18.7086	7.91107	19.8329	-1.32595	1.32e-54	2.54e-52	DOWN
ENSGALG00000038772	RNF19A	ring finger protein 19A, RBR E3 ubiquitin protein ligase [Source:HGNC Symbol;Acc:HGNC:13432]	2:129040782-129061227	23.0407	21.9173	20.1586	50.0913	42.7981	42.3789	21.7055	45.0894	-1.05473	1.46e-34	9.74e-33	DOWN
ENSGALG00000011473	RPS6KA2	ribosomal protein S6 kinase A2 [Source:HGNC Symbol;Acc:HGNC:10431]	3:42718416-42955179	10.433	11.3575	11.6983	28.5715	25.6983	26.2637	11.1629	26.8445	-1.26591	6.22e-47	7.96e-45	DOWN
ENSGALG00000012181	RRH	retinal pigment epithelium-derived rhodopsin homolog [Source:HGNC Symbol;Acc:HGNC:10450]	4:58473460-58484571	0.916522	1.01389	0.597849	1.90319	2.51807	2.35894	0.842755	2.26007	-1.42318	2.26e-07	1.53e-06	DOWN
ENSGALG00000016988	RUBCNL	RUN and cysteine rich domain containing beclin 1 interacting protein like [Source:HGNC Symbol;Acc:HGNC:20420]	1:168099691-168119251	18.7309	15.2007	15.2621	160.717	144.397	115.374	16.3979	140.163	-3.09552	1.09e-139	4.27e-136	DOWN
ENSGALG00000040276	RUNX2	runt related transcription factor 2 [Source:HGNC Symbol;Acc:HGNC:10472]	3:109770191-109917314	0.171758	0.2956	0.232377	0.536957	0.605659	0.581944	0.233245	0.574853	-1.30135	0.007247	0.0204575	DOWN
ENSGALG00000041365	SALL4	spalt like transcription factor 4 [Source:HGNC Symbol;Acc:HGNC:15924]	20:13306172-13320343	0.0157456	0	0.0479151	0.118096	0.0756901	0.0581725	0.0212202	0.0839864	-1.98471	0.0112347	0.0298757	DOWN
ENSGALG00000002855	SARDH	sarcosine dehydrogenase [Source:HGNC Symbol;Acc:HGNC:10536]	17:7501369-7519642	0.0220815	0.0455787	0	0.31055	0.063684	0.142791	0.0225534	0.172342	-2.93386	0.000961233	0.00337698	DOWN
ENSGALG00000027314	SAXO1	stabilizer of axonemal microtubules 1 [Source:HGNC Symbol;Acc:HGNC:28566]	Z:33559837-33565237	0.891979	0.566782	0.905067	1.99474	2.7711	2.28223	0.787943	2.34936	-1.5761	3.71e-08	2.83e-07	DOWN
ENSGALG00000009725	SCG5	secretogranin V [Source:HGNC Symbol;Acc:HGNC:10816]	5:30599800-30627920	0.692704	0.347948	0.531909	3.12514	3.15045	2.35249	0.524187	2.87603	-2.45592	6.19e-30	3.22e-28	DOWN
ENSGALG00000010943	SCN1A	sodium voltage-gated channel alpha subunit 1 [Source:HGNC Symbol;Acc:HGNC:10585]	7:19691055-19747676	0.334477	0.133686	0.372219	3.27826	2.63523	2.81117	0.280127	2.90822	-3.37598	4.83e-65	1.77e-62	DOWN
ENSGALG00000011009	SCN2A	sodium voltage-gated channel alpha subunit 2 [Source:HGNC Symbol;Acc:HGNC:10588]	7:19912741-19968241	0.0199475	0.0102935	0.0404679	0.196372	0.287658	0.211898	0.0235696	0.231976	-3.29897	5.54e-13	7.72e-12	DOWN
ENSGALG00000011040	SCN3A	sodium voltage-gated channel alpha subunit 3 [Source:HGNC Symbol;Acc:HGNC:10590]	7:20007760-20062828	0	0	0	0.0589911	0.0302423	0.0217954	0	0.0370096	#NAME?	0.000171433	0.000712924	DOWN
ENSGALG00000028912	SCRT2	transcriptional repressor scratch 2 [Source:RefSeq peptide;Acc:NP_001166993]	20:10118731-10121472	0.489229	0.404113	0.297812	6.60652	4.61021	3.70647	0.397051	4.9744	-3.64712	3.88e-21	1.14e-19	DOWN
ENSGALG00000032161	SCUBE2	signal peptide, CUB domain and EGF like domain containing 2 [Source:HGNC Symbol;Acc:HGNC:30425]	5:9485917-9520172	1.1293	0.524701	0.114575	3.57421	3.09484	2.79105	0.589526	3.15337	-2.41927	7.5e-10	7.21e-09	DOWN
ENSGALG00000016480	SDC1	syndecan 1 [Source:HGNC Symbol;Acc:HGNC:10658]	3:102005547-102025143	107.974	103.514	95.7623	264.119	248.473	228.37	102.417	246.987	-1.26999	2.39e-57	5.79e-55	DOWN
ENSGALG00000028347	SDCBP2	syndecan binding protein 2 [Source:HGNC Symbol;Acc:HGNC:15756]	20:10033338-10036041	0.420945	0.434585	0	0.723671	0.674615	0.907441	0.285177	0.768576	-1.43033	0.00394908	0.0119544	DOWN
ENSGALG00000041346	SDF1	C-X-C motif chemokine ligand 12 [Source:HGNC Symbol;Acc:HGNC:10672]	6:19020439-19033686	0.059227	0.265029	0.400691	0.981359	0.892349	0.820935	0.241649	0.898214	-1.89415	6.19e-10	6.02e-09	DOWN
ENSGALG00000008317	SDSL	serine dehydratase like [Source:HGNC Symbol;Acc:HGNC:30404]	15:12646831-12649000	0	0	0	0.172394	0.117853	0.113239	0	0.134495	#NAME?	0.0191123	0.0476127	DOWN
ENSGALG00000013722	SEMA3B	semaphorin 3B [Source:HGNC Symbol;Acc:HGNC:10724]	12:3221466-3225875	0.622359	0.623681	0.520054	1.06426	1.1793	1.45445	0.588698	1.23267	-1.06619	2.58e-07	1.73e-06	DOWN
ENSGALG00000003015	SERPINF1	serpin family F member 1 [Source:HGNC Symbol;Acc:HGNC:8824]	19:5406929-5413790	0.123377	0.191079	0.12518	0.80994	1.06778	0.911982	0.146546	0.929899	-2.66572	2.27e-13	3.33e-12	DOWN
ENSGALG00000002987	SERPINF2	serpin family F member 2 [Source:HGNC Symbol;Acc:HGNC:9075]	19:5397323-5403025	2.22925	2.48343	2.97627	8.52719	8.40523	7.53407	2.56298	8.1555	-1.66995	1.69e-23	5.83e-22	DOWN
ENSGALG00000003886	SGCD	sarcoglycan delta [Source:HGNC Symbol;Acc:HGNC:10807]	13:11524677-11645193	0	0	0	0.174099	0.0892205	0.51453	0	0.259283	#NAME?	0.00943252	0.0257179	DOWN
ENSGALG00000005036	SH2D3C	SH2 domain containing 3C [Source:HGNC Symbol;Acc:HGNC:16884]	17:5445350-5461686	0.894186	0.859579	0.969876	2.60237	2.31266	2.16512	0.90788	2.36005	-1.37825	3.66e-12	4.64e-11	DOWN
ENSGALG00000016127	SH3BGR	SH3 domain binding glutamate rich protein [Source:HGNC Symbol;Acc:HGNC:10822]	1:108027675-108053510	0	0	0	0.285833	0.10991	0.0704159	0	0.155386	#NAME?	0.000973845	0.00341747	DOWN
ENSGALG00000039337	SH3BP5	SH3 domain binding protein 5 [Source:HGNC Symbol;Acc:HGNC:10827]	2:41589410-41631997	9.95052	8.71552	9.50088	22.0178	19.9965	15.2366	9.38897	19.0836	-1.0233	6.22e-17	1.26e-15	DOWN
ENSGALG00000037506	SIPA1L2	signal induced proliferation associated 1 like 2 [Source:HGNC Symbol;Acc:HGNC:23800]	3:39308418-39412374	7.0436	6.71429	6.324	14.0838	15.741	13.8759	6.69396	14.5669	-1.12176	7.36e-43	7.77e-41	DOWN
ENSGALG00000015712	SLBP	stem-loop binding protein [Source:HGNC Symbol;Acc:HGNC:10904]	4:84514573-84521325	5.01806	4.58333	7.21785	25.6234	21.6872	22.1882	5.60641	23.1663	-2.04688	8.03e-53	1.39e-50	DOWN
ENSGALG00000002957	SLC12A3	solute carrier family 12 member 3 [Source:HGNC Symbol;Acc:HGNC:10912]	11:2096875-2103590	0.0534688	0.0551829	0	0.200516	0.205617	0.148168	0.0362172	0.184767	-2.35096	0.000852787	0.00304564	DOWN
ENSGALG00000008874	SLC13A1	solute carrier family 13 member 1 [Source:HGNC Symbol;Acc:HGNC:10916]	1:22423984-22448101	0.626139	0.230886	0.272303	3.56505	3.61253	3.719	0.376443	3.63219	-3.27034	5.38e-36	3.92e-34	DOWN
ENSGALG00000016884	SLC15A1	solute carrier family 15 member 1 [Source:HGNC Symbol;Acc:HGNC:10920]	1:144807715-144831751	0.275292	0.0516671	0.431691	0.751007	0.577551	0.369957	0.252883	0.566172	-1.16277	0.0104272	0.0280365	DOWN
ENSGALG00000036897	SLC16A8	monocarboxylate transporter 3 [Source:RefSeq peptide;Acc:NP_990471]	1:51043333-51051000	0.0667428	0.241158	0.0677011	0.375457	0.320837	0.246613	0.125201	0.314302	-1.32791	0.0115583	0.0306635	DOWN
ENSGALG00000041122	SLC17A8	solute carrier family 17 member 8 [Source:HGNC Symbol;Acc:HGNC:20151]	1:47308619-47334316	0	0	0	0.0818191	0.293632	0.201519	0	0.192324	#NAME?	0.000340341	0.00132596	DOWN
ENSGALG00000020002	SLC22A3	solute carrier family 22 member 3 [Source:HGNC Symbol;Acc:HGNC:10967]	3:45550309-45573589	0	0.0508686	0	0.0924308	0.284301	0.136584	0.0169562	0.171105	-3.335	0.0109703	0.0292615	DOWN
ENSGALG00000033034	SLC25A34	solute carrier family 25 member 34 [Source:HGNC Symbol;Acc:HGNC:27653]	21:4219040-4220527	0	0	0	0.911761	0.701191	1.12296	0	0.911972	#NAME?	5.3e-07	3.4e-06	DOWN
ENSGALG00000005283	SLC25A36	Solute carrier family 25 member 36 [Source:UniProtKB/Swiss-Prot;Acc:Q5ZKP7]	9:6763875-6794340	63.2674	54.4225	56.3075	143.625	145.816	134.515	57.9991	141.319	-1.28485	4.43e-65	1.66e-62	DOWN
ENSGALG00000003075	SLC34A1	solute carrier family 34 member 1 [Source:HGNC Symbol;Acc:HGNC:11019]	13:10116557-10122921	0	0	0.0300579	0.125018	0.156684	0.0821148	0.0100193	0.121272	-3.5974	1.03e-05	5.34e-05	DOWN
ENSGALG00000009730	SLC38A4	solute carrier family 38 member 4 [Source:HGNC Symbol;Acc:HGNC:14679]	1:31101534-31122087	0.0223608	0.0461552	0.0453637	0.188678	0.214979	0.0826123	0.0379599	0.16209	-2.09425	0.00207046	0.0067243	DOWN
ENSGALG00000009973	SLC3A1	solute carrier family 3 member 1 [Source:HGNC Symbol;Acc:HGNC:11025]	3:25543676-25557697	1.62529	0.771046	0.846868	3.46029	3.2947	4.38326	1.08107	3.71275	-1.78003	3.9e-13	5.53e-12	DOWN
ENSGALG00000019290	SLC6A12	solute carrier family 6 member 12 [Source:HGNC Symbol;Acc:HGNC:11045]	1:60223646-60250104	0	0	0	0.12542	0.25718	0.123555	0	0.168718	#NAME?	0.000870814	0.00310315	DOWN
ENSGALG00000012985	SLC6A13	solute carrier family 6 member 13 [Source:HGNC Symbol;Acc:HGNC:11046]	1:60262382-60287559	0	0.0926415	0.0910528	0.0841671	0.474634	0.414605	0.0612314	0.324468	-2.40573	0.0040672	0.0122671	DOWN
ENSGALG00000000394	SLC6A17	solute carrier family 6 member 17 [Source:HGNC Symbol;Acc:HGNC:31399]	26:1342526-1349149	2.1534	1.68672	1.95895	10.9674	7.24734	6.82633	1.93302	8.34703	-2.1104	1.53e-24	5.68e-23	DOWN
ENSGALG00000042871	SLIT1	slit guidance ligand 1 [Source:HGNC Symbol;Acc:HGNC:11085]	6:22380435-22411706	0.0129583	0	0.0262887	0.0243006	0.149489	0.0837953	0.0130823	0.0858617	-2.7144	0.00277323	0.00870652	DOWN
ENSGALG00000007242	SLITRK4	SLIT and NTRK like family member 4 [Source:HGNC Symbol;Acc:HGNC:23502]	4:9941192-9943705	0.0323493	0.0667726	0.0328138	0.333625	0.528692	0.507991	0.0439786	0.456769	-3.37659	1.07e-08	8.82e-08	DOWN
ENSGALG00000017050	SMAD9	SMAD family member 9 [Source:HGNC Symbol;Acc:HGNC:6774]	1:172377067-172398079	0.0579039	0	0.146838	0.298588	0.250497	0.374412	0.0682475	0.307832	-2.1733	0.000130689	0.000555227	DOWN
ENSGALG00000043137	SMARCD3	SWI/SNF related, matrix associated, actin dependent regulator of chromatin, subfamily d, member 3 [Source:HGNC Symbol;Acc:HGNC:11108]	2:33407-91790	1.30139	1.16841	0.976036	6.95108	7.07315	5.33241	1.14861	6.45222	-2.4899	1.12e-29	5.72e-28	DOWN
ENSGALG00000014811	SMCHD1	structural maintenance of chromosomes flexible hinge domain containing 1 [Source:HGNC Symbol;Acc:HGNC:29090]	2:101375071-101449212	46.6683	42.902	50.2867	112.899	105.397	108.425	46.619	108.907	-1.22411	5.43e-63	1.78e-60	DOWN
ENSGALG00000017866	SNORA28	Small nucleolar RNA SNORA28 [Source:RFAM;Acc:RF00400]	5:50300506-50300629	7.2131	3.38509	3.99232	14.1429	10.7188	8.48165	4.8635	11.1145	-1.19237	0.00247538	0.00787993	DOWN
ENSGALG00000037274	SNPH	syntaphilin [Source:HGNC Symbol;Acc:HGNC:15931]	20:10037556-10047327	0	0	0	0.219651	0.0375214	0.07214	0	0.109771	#NAME?	0.00975097	0.0264122	DOWN
ENSGALG00000027482	SNTB2	syntrophin beta 2 [Source:HGNC Symbol;Acc:HGNC:11169]	11:19162633-19169735	1.17956	1.05275	1.23743	2.23106	2.6914	2.36436	1.15658	2.42894	-1.07046	2.86e-11	3.28e-10	DOWN
ENSGALG00000006836	SNX21	sorting nexin family member 21 [Source:HGNC Symbol;Acc:HGNC:16154]	20:10715182-10716883	0	0	0	0.458516	0.335859	0.451803	0	0.415393	#NAME?	6.14e-06	3.32e-05	DOWN
ENSGALG00000008465	SORCS1	sortilin related VPS10 domain containing receptor 1 [Source:HGNC Symbol;Acc:HGNC:16697]	6:25131956-25417009	0	0	0.0216576	0.120119	0.266849	0.197234	0.0072192	0.194734	-4.75352	7.32e-07	4.57e-06	DOWN
ENSGALG00000043460	SOX2	Transcription factor SOX-2 [Source:UniProtKB/Swiss-Prot;Acc:P48430]	9:16918111-16919468	0.239487	0.247289	0.303733	1.06685	1.20907	0.940419	0.263503	1.07211	-2.02456	1.47e-06	8.8e-06	DOWN
ENSGALG00000032768	SOX5	transcription factor SOX-5 [Source:RefSeq peptide;Acc:NP_001004385]	1:65938356-66226982	0.385694	0.108618	0.213475	0.59186	0.438304	0.550707	0.235929	0.526957	-1.15933	0.00524905	0.015415	DOWN
ENSGALG00000009568	SPOCK3	SPARC/osteonectin, cwcv and kazal like domains proteoglycan 3 [Source:HGNC Symbol;Acc:HGNC:13565]	4:24674468-24837683	0.43762	0.677747	0.266441	0.902836	0.967831	0.929934	0.460603	0.933533	-1.01918	0.00203795	0.00663377	DOWN
ENSGALG00000032053	SPSB4	splA/ryanodine receptor domain and SOCS box containing 4 [Source:HGNC Symbol;Acc:HGNC:30630]	9:6576886-6663551	0.601626	0.310582	0.427302	1.26943	1.35949	1.11172	0.446504	1.24688	-1.48158	9.96e-09	8.27e-08	DOWN
ENSGALG00000009037	SPTLC3	serine palmitoyltransferase long chain base subunit 3 [Source:HGNC Symbol;Acc:HGNC:16253]	3:12782787-12862752	0.683676	0.504206	1.33784	2.74772	3.61577	2.97787	0.841907	3.11379	-1.88694	9.63e-13	1.31e-11	DOWN
ENSGALG00000005145	SS18L1	SS18L1, nBAF chromatin remodeling complex subunit [Source:HGNC Symbol;Acc:HGNC:15592]	20:7933334-7946233	0.368764	0.253831	0.311768	0.806879	0.590989	0.851773	0.311454	0.74988	-1.26764	0.00598159	0.0173205	DOWN
ENSGALG00000008763	SSX2IP	SSX family member 2 interacting protein [Source:HGNC Symbol;Acc:HGNC:16509]	8:16515736-16534895	5.44411	4.9336	5.60343	12.7083	14.0478	12.7016	5.32705	13.1525	-1.30393	9.17e-32	5.17e-30	DOWN
ENSGALG00000001883	ST6GALNAC2	ST6 N-acetylgalactosaminide alpha-2,6-sialyltransferase 2 [Source:HGNC Symbol;Acc:HGNC:10867]	18:4348911-4354952	0.0439126	0.226648	0.0445431	0.411706	0.253292	0.324512	0.105034	0.329836	-1.65089	0.00901967	0.0247461	DOWN
ENSGALG00000003242	STAR	Steroidogenic acute regulatory protein, mitochondrial [Source:UniProtKB/Swiss-Prot;Acc:Q9DG09]	22:2288879-2291815	0.232314	0.239858	0.282884	1.00213	0.446788	0.901499	0.251685	0.783472	-1.63826	0.000189626	0.000781351	DOWN
ENSGALG00000007651	STAT1	signal transducer and activator of transcription 1 [Source:HGNC Symbol;Acc:HGNC:11362]	7:7920234-7940268	47.0719	46.1254	65.0018	180.932	147.779	172.509	52.733	167.074	-1.66371	1.98e-45	2.36e-43	DOWN
ENSGALG00000030661	STAT2	signal transducer and activator of transcription 2 [Source:HGNC Symbol;Acc:HGNC:11363]	33:767595-775109	0.581998	0.930831	0.856861	1.78718	2.03008	1.9295	0.789897	1.91559	-1.27805	1.8e-15	3.29e-14	DOWN
ENSGALG00000010579	STON2	stonin 2 [Source:HGNC Symbol;Acc:HGNC:30652]	5:40913516-40968803	14.6089	12.9203	12.7561	32.2028	34.1117	34.7119	13.4284	33.6755	-1.32641	3.24e-63	1.08e-60	DOWN
ENSGALG00000014759	STYK1	serine/threonine/tyrosine kinase 1 [Source:HGNC Symbol;Acc:HGNC:18889]	1:78365923-78371775	0	0.205453	0	1.24385	1.02037	1.22549	0.0684842	1.16324	-4.08623	2.72e-12	3.52e-11	DOWN
ENSGALG00000039553	SULF1	sulfatase 1 [Source:HGNC Symbol;Acc:HGNC:20391]	2:116672889-116776120	0.348595	0.377926	0.336024	0.702842	0.687159	0.789083	0.354182	0.726361	-1.0362	5.93e-06	3.21e-05	DOWN
ENSGALG00000015677	SUSD1	sushi domain containing 1 [Source:HGNC Symbol;Acc:HGNC:25413]	Z:66156522-66193789	0.726169	0.82008	0.552615	3.5752	3.4041	3.48048	0.699621	3.48659	-2.31717	3.64e-40	3.21e-38	DOWN
ENSGALG00000038776	SYDE2	synapse defective Rho GTPase homolog 2 [Source:HGNC Symbol;Acc:HGNC:25841]	8:16377601-16398255	55.9431	52.1744	51.5925	113.865	113.617	104.539	53.2366	110.673	-1.05582	1.1e-50	1.69e-48	DOWN
ENSGALG00000011861	SYT16	synaptotagmin 16 [Source:HGNC Symbol;Acc:HGNC:23142]	5:53941820-53998744	1.50722	1.34592	1.15736	2.13928	3.13367	2.97334	1.33683	2.74876	-1.03996	1.41e-06	8.46e-06	DOWN
ENSGALG00000006602	SYT8	synaptotagmin 8 [Source:HGNC Symbol;Acc:HGNC:19264]	5:14108059-14112076	0	0.0538033	0	0.195527	0.0501007	0.24079	0.0179344	0.162139	-3.17643	0.0196802	0.0488265	DOWN
ENSGALG00000011489	T	T brachyury transcription factor [Source:HGNC Symbol;Acc:HGNC:11515]	3:43074402-43082303	0.0182345	0.0376382	0.0369928	0.444505	0.262964	0.353727	0.0309552	0.353732	-3.5144	1.59e-11	1.88e-10	DOWN
ENSGALG00000015379	TAGLN3	transgelin 3 [Source:HGNC Symbol;Acc:HGNC:29868]	1:88573241-88584467	0.559908	0.201089	0.469327	1.02733	1.14703	0.989653	0.410108	1.05467	-1.36272	2.62e-07	1.76e-06	DOWN
ENSGALG00000006374	TBX6	T-box 6 [Source:HGNC Symbol;Acc:HGNC:11605]	15:8285250-8296169	0.839188	0.962765	0.788423	2.3318	1.22538	2.23994	0.863459	1.93237	-1.16218	9.61e-06	5.01e-05	DOWN
ENSGALG00000026276	TCF15	transcription factor 15 (basic helix-loop-helix) [Source:HGNC Symbol;Acc:HGNC:11627]	20:10128727-10131147	0.158685	0.081886	0.321927	0.892673	1.37304	1.09941	0.187499	1.12171	-2.58074	6.23e-07	3.94e-06	DOWN
ENSGALG00000031812	TDRKH	tudor and KH domain containing [Source:HGNC Symbol;Acc:HGNC:11713]	25:2863361-2867426	0.22747	0.260958	0.153885	0.592551	0.486068	0.793985	0.214104	0.624201	-1.5437	7.15e-06	3.81e-05	DOWN
ENSGALG00000013183	TERT	telomerase reverse transcriptase [Source:HGNC Symbol;Acc:HGNC:11730]	2:86021205-86050671	0.130137	0.0268672	0.0660162	0.231879	0.23776	0.216431	0.0743402	0.22869	-1.62118	7.36e-05	0.000329615	DOWN
ENSGALG00000010592	TET2	tet methylcytosine dioxygenase 2 [Source:HGNC Symbol;Acc:HGNC:25941]	4:39085986-39107244	51.3102	45.8817	44.7375	100.549	101.223	101.292	47.3098	101.021	-1.09445	4.28e-54	7.92e-52	DOWN
ENSGALG00000042476	TEX9	testis expressed 9 [Source:HGNC Symbol;Acc:HGNC:29585]	10:7627320-7644153	0.0752323	0.077644	0	0.211625	0.361646	0.277947	0.0509588	0.283739	-2.47716	0.015958	0.0407286	DOWN
ENSGALG00000011200	THBS2	thrombospondin-2 precursor [Source:RefSeq peptide;Acc:NP_001001755]	3:41483185-41514674	0.0223301	0.0922071	0.0453014	0.209357	0.150283	0.226897	0.0532795	0.195513	-1.87561	0.00142195	0.00480044	DOWN
ENSGALG00000010718	THSD7A	thrombospondin type 1 domain containing 7A [Source:HGNC Symbol;Acc:HGNC:22207]	2:26317033-26546888	0.895351	0.788859	0.956923	2.16065	2.29585	1.75374	0.880378	2.07008	-1.23349	3.5e-15	6.23e-14	DOWN
ENSGALG00000028327	TMEM178A	transmembrane protein 178A [Source:HGNC Symbol;Acc:HGNC:28517]	5:22884776-22895233	0.267233	0.344907	0.338923	1.00247	0.770906	0.493834	0.317021	0.755738	-1.25331	0.00727168	0.0205092	DOWN
ENSGALG00000011590	TMEM179	transmembrane protein 179 [Source:HGNC Symbol;Acc:HGNC:20137]	5:51484528-51491786	0	0.195648	0.192293	1.1553	1.09347	1.05065	0.129314	1.0998	-3.0883	4.69e-07	3.02e-06	DOWN
ENSGALG00000044996	TMEM71	transmembrane protein 71 [Source:HGNC Symbol;Acc:HGNC:26572]	2:141791891-141797962	4.34115	4.72462	5.71435	13.7536	14.5539	12.7916	4.9267	13.6997	-1.47545	1.42e-17	3.11e-16	DOWN
ENSGALG00000030247	TMOD4	tropomodulin 4 [Source:HGNC Symbol;Acc:HGNC:11874]	25:2669483-2672989	0.681629	0.351918	0.444628	2.14593	1.82587	1.70941	0.492725	1.89374	-1.94238	1.43e-11	1.7e-10	DOWN
ENSGALG00000015389	TMPRSS7	transmembrane protease, serine 7 [Source:HGNC Symbol;Acc:HGNC:30846]	1:88606497-88632094	0.229147	0.202772	0.199294	0.859501	0.440654	0.423399	0.210404	0.574518	-1.44919	0.000705191	0.0025651	DOWN
ENSGALG00000012956	TMTC1	transmembrane and tetratricopeptide repeat containing 1 [Source:HGNC Symbol;Acc:HGNC:24099]	1:59777130-59917023	0.190874	0.0985466	0.161373	0.357977	0.305899	0.617224	0.150265	0.427033	-1.50684	0.00101528	0.00355021	DOWN
ENSGALG00000003076	TNFSF6	Fas ligand [Source:HGNC Symbol;Acc:HGNC:11936]	8:4479414-4482429	0.790335	0.918067	0.501178	1.85293	1.71004	2.19075	0.736527	1.91791	-1.38072	0.000114507	0.000491387	DOWN
ENSGALG00000027983	TNK2	tyrosine kinase non receptor 2 [Source:HGNC Symbol;Acc:HGNC:19297]	9:15004028-15017912	1.45312	1.54583	1.38509	4.43913	3.55677	2.8886	1.46135	3.62817	-1.31194	2.98e-13	4.31e-12	DOWN
ENSGALG00000004538	TNN	tenascin N [Source:HGNC Symbol;Acc:HGNC:22942]	8:7096736-7113948	0	0.0269535	0.105965	0.0979517	0.276184	0.192998	0.0443062	0.189044	-2.09315	0.00342642	0.0105058	DOWN
ENSGALG00000006835	TNNC2	Troponin C, skeletal muscle [Source:UniProtKB/Swiss-Prot;Acc:P02588]	20:10712017-10713814	0.111558	0.115135	0.452641	0.732116	0.750796	0.824411	0.226445	0.769108	-1.76403	0.00524554	0.0154075	DOWN
ENSGALG00000006572	TNNT3	Troponin T, fast skeletal muscle isoforms [Source:UniProtKB/Swiss-Prot;Acc:P12620]	5:14010254-14044529	2.12146	1.68495	1.49023	3.74938	3.64838	4.78714	1.76554	4.06163	-1.20195	6.31e-10	6.13e-09	DOWN
ENSGALG00000015026	TRAF3IP2	TRAF3 interacting protein 2 [Source:HGNC Symbol;Acc:HGNC:1343]	3:66187442-66205123	6.25458	5.40781	5.88189	16.5947	14.5711	15.363	5.84809	15.5096	-1.40713	2.91e-32	1.7e-30	DOWN
ENSGALG00000038733	TRAK1	trafficking kinesin protein 1 [Source:HGNC Symbol;Acc:HGNC:29947]	2:43879329-43982435	33.3971	29.7687	28.1215	69.8975	64.1087	59.5352	30.4291	64.5138	-1.08416	7.47e-37	5.73e-35	DOWN
ENSGALG00000036456	TRIB1	tribbles pseudokinase 1 [Source:HGNC Symbol;Acc:HGNC:16891]	2:138969888-138972814	6.10367	6.07697	5.97193	16.8308	17.4677	15.3739	6.05086	16.5575	-1.45227	3.71e-29	1.82e-27	DOWN
ENSGALG00000009207	TRIM2	tripartite motif containing 2 [Source:HGNC Symbol;Acc:HGNC:15974]	4:19996054-20033183	11.8699	13.1911	12.9632	25.6021	29.3458	33.6514	12.6747	29.5331	-1.22038	1.74e-35	1.23e-33	DOWN
ENSGALG00000003144	TRIM25	tripartite motif containing 25 [Source:HGNC Symbol;Acc:HGNC:12932]	18:6353977-6361372	27.7996	31.1779	33.8196	66.6441	64.4552	61.5528	30.9324	64.2174	-1.05385	1.02e-41	9.9e-40	DOWN
ENSGALG00000005286	TRIM42	tripartite motif containing 42 [Source:HGNC Symbol;Acc:HGNC:19014]	9:6425974-6434135	0.0750933	0.155041	0.0380858	0.316816	0.541467	0.45089	0.0894066	0.436391	-2.28717	3.04e-05	0.000146287	DOWN
ENSGALG00000014818	TRIM45	tripartite motif containing 45 [Source:HGNC Symbol;Acc:HGNC:19018]	1:79344205-79362567	0.686182	0.590368	0.69621	1.82311	1.70444	1.3736	0.657586	1.63372	-1.3129	7.49e-06	3.98e-05	DOWN
ENSGALG00000003849	TRPM1	transient receptor potential cation channel subfamily M member 1 [Source:HGNC Symbol;Acc:HGNC:7146]	10:5621877-5662732	19.0847	18.7609	18.781	57.7855	53.0123	54.9292	18.8755	55.2423	-1.54926	3.05e-112	5.33e-109	DOWN
ENSGALG00000027240	TSPAN13	tetraspanin 13 [Source:HGNC Symbol;Acc:HGNC:21643]	2:28607678-28624513	1.37171	1.07444	1.39182	4.95321	4.98798	4.99661	1.27932	4.97926	-1.96055	1.1e-55	2.41e-53	DOWN
ENSGALG00000003212	TSPO2	translocator protein 2 [Source:HGNC Symbol;Acc:HGNC:21256]	26:4699001-4704104	0.0281698	0.0581456	0	0.15848	0.162486	0.104074	0.0287718	0.14168	-2.29991	0.00589747	0.0171084	DOWN
ENSGALG00000030031	TTPA	alpha tocopherol transfer protein [Source:HGNC Symbol;Acc:HGNC:12404]	2:114206088-114218909	0.487469	0.30202	0.494567	1.37141	1.40626	0.450398	0.428019	1.07602	-1.32996	0.0112979	0.0300284	DOWN
ENSGALG00000037377	TULP4	tubby like protein 4 [Source:HGNC Symbol;Acc:HGNC:15530]	3:52062386-52170275	0.589194	0.46086	0.561608	2.32733	2.14606	1.71561	0.537221	2.063	-1.94116	9.52e-22	2.96e-20	DOWN
ENSGALG00000006461	UBE3C	ubiquitin protein ligase E3C [Source:HGNC Symbol;Acc:HGNC:16803]	2:8614944-8678699	43.3546	45.7196	48.826	125.218	118.819	105.107	45.9667	116.381	-1.3402	1.4e-63	4.92e-61	DOWN
ENSGALG00000023708	UBXN10	UBX domain protein 10 [Source:HGNC Symbol;Acc:HGNC:26354]	21:4845916-4849134	0.555549	0.61457	0.281865	1.41409	1.41185	1.72318	0.483995	1.51638	-1.64757	2.41e-09	2.17e-08	DOWN
ENSGALG00000045427	UPP2	uridine phosphorylase 2 [Source:HGNC Symbol;Acc:HGNC:23061]	7:36495688-36500336	0.503483	0.346562	0.681151	1.33774	1.61371	1.47302	0.510399	1.47482	-1.53084	8.37e-05	0.000369981	DOWN
ENSGALG00000015693	USP25	ubiquitin specific peptidase 25 [Source:HGNC Symbol;Acc:HGNC:12624]	1:98606481-98697826	31.3963	27.5864	29.4188	64.2907	59.9469	59.5634	29.4672	61.267	-1.056	6.86e-49	9.82e-47	DOWN
ENSGALG00000011990	USP53	ubiquitin specific peptidase 53 [Source:HGNC Symbol;Acc:HGNC:29255]	4:55086276-55109473	69.9019	61.05	57.1873	121.536	124.195	130.769	62.7131	125.5	-1.00085	2.75e-36	2.03e-34	DOWN
ENSGALG00000037286	VIL1	villin 1 [Source:HGNC Symbol;Acc:HGNC:12690]	7:22660693-22665961	0.0630679	0	0	0.532192	0.363782	0.2913	0.0210226	0.395758	-4.2346	1.17e-08	9.62e-08	DOWN
ENSGALG00000037464	WDR27	WD repeat domain 27 [Source:HGNC Symbol;Acc:HGNC:21248]	3:41292667-41355829	0.131085	0	0	0.0922073	0.220609	0.363344	0.0436951	0.225387	-2.36686	0.00705947	0.0199927	DOWN
ENSGALG00000019690	WDR86	WD repeat domain 86 [Source:HGNC Symbol;Acc:HGNC:28020]	2:6249678-6267049	0	0.144215	0	0.524028	0.201502	0.645415	0.0480717	0.456982	-3.24888	0.00046996	0.00177555	DOWN
ENSGALG00000011170	WIPF3	WAS/WASL interacting protein family member 3 [Source:HGNC Symbol;Acc:HGNC:22004]	2:33916994-33935957	0	0.114702	0.075131	0.208348	0.178023	0.239481	0.0632776	0.208617	-1.72109	0.0134798	0.0350868	DOWN
ENSGALG00000028069	WNT16	Wnt family member 16 [Source:HGNC Symbol;Acc:HGNC:16267]	1:23246190-23256408	0.0876831	0.090494	0	0.328824	0.210749	0.161973	0.0593924	0.233849	-1.97723	0.0105706	0.0283492	DOWN
ENSGALG00000009047	YPEL5	yippee like 5 [Source:HGNC Symbol;Acc:HGNC:18329]	3:8126389-8136360	17.7651	15.7322	17.5056	39.7908	37.9429	36.2363	17.0009	37.99	-1.16001	3.23e-49	4.75e-47	DOWN
ENSGALG00000012966	ZBTB2	zinc finger and BTB domain containing 2 [Source:HGNC Symbol;Acc:HGNC:20868]	3:49010467-49018512	38.9926	31.1077	31.264	83.899	84.8501	79.1535	33.7881	82.6342	-1.29022	3.6e-47	4.72e-45	DOWN
ENSGALG00000015144	ZFAND5	zinc finger AN1-type containing 5 [Source:HGNC Symbol;Acc:HGNC:13008]	Z:35736063-35750582	63.1221	64.589	62.3578	146.346	140.548	125.966	63.3563	137.62	-1.11913	4.3e-52	7.19e-50	DOWN
ENSGALG00000006099	ZFPM1	zinc finger protein, FOG family member 1 [Source:HGNC Symbol;Acc:HGNC:19762]	11:18584503-18617687	2.56395	2.5401	2.71741	5.71411	4.89095	5.89828	2.60715	5.50111	-1.07725	2.24e-26	9.42e-25	DOWN
ENSGALG00000035883	ZMYND10	zinc finger MYND-type containing 10 [Source:HGNC Symbol;Acc:HGNC:19412]	12:1462488-1471056	0.788905	1.08603	0.853807	1.72621	1.61834	2.57542	0.909581	1.97332	-1.11735	4.67e-05	0.000216881	DOWN
ENSGALG00000023886	ZNF804A	zinc finger protein 804A [Source:HGNC Symbol;Acc:HGNC:21711]	7:1803327-1832501	0.13429	0.046206	0.0227068	0.230866	0.193681	0.124065	0.0677342	0.182871	-1.43287	0.0166182	0.0421878	DOWN
ENSGALG00000004859	ZNFX1	zinc finger NFX1-type containing 1 [Source:HGNC Symbol;Acc:HGNC:29271]	20:6906827-6918959	138.776	131.779	166.4	370.358	338.341	367.754	145.652	358.818	-1.30073	4.27e-51	6.65e-49	DOWN
ENSGALG00000031916	ZP1	Gallus gallus zona pellucida glycoprotein 1 (sperm receptor) (ZP1), mRNA. [Source:RefSeq mRNA;Acc:NM_204683]	AADN04000990.1:26033-30431	0.0634044	0.0916568	0.0128655	0.642154	0.707225	0.492073	0.0559756	0.613817	-3.45494	5.4e-23	1.82e-21	DOWN
